# Supplementary material for: Discovery of a Novel Stem Rust Resistance Allele in Durum Wheat that Exhibits Differential Reactions to Ug99 Isolates
Source: G3 (Bethesda). 2017 Aug 28;7(10):3481–90. doi: 10.1534/g3.117.300209 (PMC5633396; doi:10.1534/g3.117.300209)
Supplement: Supplementary file 4 [file 3481TableS1.xls]

## Sheet: Sheet1
Table S1. List of wheat lines used including the year of release for cultivars.
Lines	Origina	Year
Rugby	NDSU	1973
Dilse	NDSU	2002
Munich	NDSU	1995
Renville	NDSU	1988
Belzer	NDSU	1997
Grenora	NDSU	2005
Lloyd	NDSU	1983
Divide	NDSU	2005
Tioga	NDSU	2010
Alkabo	NDSU	2005
8155-B1	USDA-ARS	-
Rusty	USDA-ARS	-
Desert King HP	UC Davis	2011
Mountrail	NDSU	1998
Choteau	MSU	2003
LMPG-6	USDA-ARS	-
IsSr8a (Sr8a)	USDA-ARS	-
B. Benvenuota (Sr8b)	CI14196	-
Klein Titan (Sr8b)	CI 12615	-
SD4279 (Sr8a)	SDSU	-
a NDSU, North Dakota State University; UC Davis, University of California, Davis; MSU, Montana State University; SDSU, South Dakota State University.
