# Supplementary material for: Discovery of a Novel Stem Rust Resistance Allele in Durum Wheat that Exhibits Differential Reactions to Ug99 Isolates
Source: G3 (Bethesda). 2017 Aug 28;7(10):3481–90. doi: 10.1534/g3.117.300209 (PMC5633396; doi:10.1534/g3.117.300209)
Supplement: Supplementary file 5 [file 3481TableS2.xls]

## Sheet: Sheet1
Table S2. Description including avirulence/virulence formulae for Puccinia graminis f. sp. tritici isolates assayed.
Race	Isolate	Country of Origin	Ug99 race group	Avirulence	Virulence	Reference
TTKSK	04KEN156/04	Kenya	Yes	Sr9ha, Sr24, Sr36, SrTmp	Sr5, Sr6, Sr7b, Sr8a, Sr9a, Sr9b, Sr9d, Sr9e, Sr9g, Sr10, Sr11, Sr17, Sr21, Sr30, Sr31, Sr38, SrMcN,	Jin et al. 2007
TTKST	06KEN19v3	Kenya	Yes	Sr9h, Sr36, SrTmp	Sr5, Sr6, Sr7b, Sr8a, Sr9a, Sr9b, Sr9d, Sr9e, Sr9g, Sr10, Sr11, Sr17, Sr21, Sr24, Sr30, Sr31, Sr38, SrMcN,	Jin et al. 2008
TTTSK	07KEN24-4	Kenya	Yes	Sr9h, Sr24, SrTmp	Sr5, Sr6, Sr7b, Sr8a, Sr9a, Sr9b, Sr9d, Sr9e, Sr9g, Sr10, Sr11, Sr17, Sr21, Sr30, Sr31, Sr36, Sr38, SrMcN,	Jin et al. 2009
TTKTT	14KEN58-1	Kenya	Yes	Sr9h, Sr36	Sr5, Sr6, Sr7b, Sr8a, Sr9a, Sr9b, Sr9d, Sr9e, Sr9g, Sr10, Sr11, Sr17, Sr21, Sr24, Sr30, Sr31, Sr38, SrMcN, SrTmp	Newcomb et al. 2016
TTKSF+	09ZIM01-2	Zimbabwe	Yes	Sr24, Sr31, Sr36, SrTmp	Sr5, Sr6, Sr7b, Sr8a, Sr9a, Sr9b, Sr9d, Sr9e, Sr9g, Sr9h, Sr10, Sr11, Sr17, Sr21, Sr30, Sr38, SrMcN,	Pretorius et al. 2012; Rouse et al. 2014
JRCQC	08ETH03-1	Ethiopia	No	Sr5, Sr7b, Sr8a, Sr9b, Sr10, Sr24, Sr30, Sr31, Sr36, Sr38, SrTmp	Sr6, Sr9a, Sr9d, Sr9e, Sr9g, Sr11, Sr17, Sr21, SrMcN	Olivera et al. 2012
TRTTF	06YEM34-1	Yemen	No	Sr8a, Sr24, Sr31	Sr5, Sr6, Sr7b, Sr9a, Sr9b, Sr9d, Sr9e, Sr9g, Sr10, Sr11, Sr17, Sr21, Sr30, Sr36, Sr38, SrMcN, SrTmp	Olivera et al. 2012
TMLKC	72-41-Sp2	United States	No	Sr6, Sr8a, Sr9a, Sr9b, Sr17, Sr24, Sr30, Sr31, Sr38	Sr5, Sr7b, Sr9d, Sr9e, Sr9g, Sr10, Sr11, Sr21, Sr36, SrMcN, SrTmp	Williams et al. 1992
aSr9h avirulence/virulence listed only for Ug99 race group isolates
