# Supplementary material for: Discovery of a Novel Stem Rust Resistance Allele in Durum Wheat that Exhibits Differential Reactions to Ug99 Isolates
Source: G3 (Bethesda). 2017 Aug 28;7(10):3481–90. doi: 10.1534/g3.117.300209 (PMC5633396; doi:10.1534/g3.117.300209)
Supplement: Supplementary file 6 [file 3481TableS3.xls]

## Sheet: Sheet1
Table S3. Range of infection types observed among 473 Rusty/8155-B1 F2 plants in response to Puccinia graminis f. sp. tritici race TMLKC.
Infection Type	Number of plants observed
0; to ;	75
;1-	23
;1-	9
12	1
2;	1
2	31
23;	3
23	39
32	186
3	18
43	3
4	84
