# Supplementary material for: Discovery of a Novel Stem Rust Resistance Allele in Durum Wheat that Exhibits Differential Reactions to Ug99 Isolates
Source: G3 (Bethesda). 2017 Aug 28;7(10):3481–90. doi: 10.1534/g3.117.300209 (PMC5633396; doi:10.1534/g3.117.300209)
Supplement: Supplementary file 7 [file 3481TableS4.xls]

## Sheet: Sheet1
Table S4. List of 90K Infinium iSelect Custom bead chip SNP markers significantly correlated to response to Puccinia graminis f. sp. tritici race TTKST identified from the BC1F2 population.
		Hexaploid Wheat 90K Consensus Map			Tetraploid Wheat Consensus Map
Index ID	SNP ID	Chromosome	Arm	Rescaled Distance (cM)	Chromosome	Consensus Cumulative Distance (cM)	Pearson's r	p value
IWB72958	Tdurum_contig63703_1305	6A	S	13.45	6A	0.9	0.519784	0.000299176
IWB44965	Kukri_c39873_66	6A	NA	12.9084	6A	0.4	0.481586	0.000933897
IWB36020	IACX5772	6A	S	43.1	NA	NA	0.471211	0.00124444
IWB64918	RFL_Contig5170_330	6A	S	16.58	6A	0.9	0.462593	0.00156892
IWB12224	BS00104366_51	6A	S	43.0971	6A	16.6	0.40996	0.00571476
IWB56845	RAC875_c33523_648	6A	NA	71.7274	6A	40.8	0.396788	0.00766063
IWB72956	Tdurum_contig63703_1143	6A	S	16.58	6A	0.9	0.385758	0.0097063
IWB66603	Tdurum_contig10572_453	6A	NA	41.47	6A	12.8	0.383915	0.0100903
IWB43809	Kukri_c3009_1822	6A	S	NA	6A	0.9	0.377964	0.0114204
IWB75264	tplb0060j17_879	6A	S	40.6	6A	11.6	0.377964	0.0114204
IWB1550	BobWhite_c22086_444	6A	S	25.53	6A	4.3	0.367224	0.0142021
IWB41951	Kukri_c18361_614	6A	S	27.15	6A	5.9	0.361773	0.0158217
IWB6327	BS00011010_51	6A	S	40.6	6A	9.5	0.35998	0.0163874
IWB47355	Kukri_c67_1504	6A	S	74.24	6A	44.8	0.341918	0.0231055
IWB61585	RAC875_rep_c106371_205	6A	S	43.1	6A	16.7	0.341312	0.0233662
IWB10558	BS00071573_51	6A	S	6.98	6A	0.2	0.329179	0.0291183
IWB65434	TA001668-0792	6A	S	48.09	6A	29.1	0.318651	0.0350187
IWB29090	Excalibur_c8399_398	6A	S	58.5	6A	29.1	0.310324	0.0403529
IWB54076	RAC875_c15233_366	6A	NA	41.468	6B	34.8	0.308313	0.0417361
IWB43745	Kukri_c29599_87	6A	S	74.24	NA	NA	0.304154	0.0447195
IWB10814	BS00075565_51	6A	S	6.43	6A	0.3	0.300376	0.0475778
Markers in common with the linkage map generated from the Rusty/8155-B1 F2 population are highlighted in bold font.
