# Supplementary material for: Discovery of a Novel Stem Rust Resistance Allele in Durum Wheat that Exhibits Differential Reactions to Ug99 Isolates
Source: G3 (Bethesda). 2017 Aug 28;7(10):3481–90. doi: 10.1534/g3.117.300209 (PMC5633396; doi:10.1534/g3.117.300209)
Supplement: Supplementary file 8 [file 3481TableS5.xls]

## Sheet: Sheet1
Table S5. Alleles of markers linked to Sr8155B1 in Rusty 2*/8155-B1 families
Markers	1	2	3	4	5	6	7	8	9	10	11	12	13	14	15	16	17	18	19	20	21	22	23	24	25	26	27	28	29	30	31	32	33	34	35	36	37	38	39	40	41	42	43	44	45	46	47	48	49
KASP_6AS_IWB12224	b	b	b	-	h	b	b	h	b	-	h	b	h	b	b	b	h	h	b	h	b	b	b	b	b	h	b	b	b	b	b	b	h	h	h	b	h	b	h	h	-	h	h	b	h	b	b	h	b
KASP_6AS_IWB75264	b	b	b	h	h	b	b	h	b	b	h	b	h	b	b	b	h	h	b	h	b	b	b	b	b	h	b	b	b	b	b	b	b	h	b	b	h	b	h	h	h	h	h	b	h	b	b	h	b
KASP_6AS_IWB61585	b	b	b	b	h	-	b	h	b	b	h	b	h	b	b	b	h	h	b	h	b	b	b	b	b	h	b	b	b	b	b	b	b	h	b	b	h	b	h	b	h	h	h	b	h	b	b	h	b
Sr8155B1	b	b	b	b	h	b	b	h	b	b	h	b	h	b	b	b	h	h	b	h	b	b	b	b	b	h	b	b	b	b	b	b	b	h	b	b	h	b	h	b	h	h	b	b	h	b	b	h	b
KASP_6AS_IWB10558	b	b	b	b	h	b	b	h	b	b	h	b	h	b	b	b	h	h	b	h	b	b	b	b	b	h	b	b	b	b	b	b	b	h	b	b	h	b	h	b	-	h	b	b	h	b	b	h	b
KASP_6AS_IWB1550	b	b	b	b	h	b	b	h	b	b	h	b	h	b	b	b	h	h	b	h	b	b	b	b	b	h	b	b	b	b	b	b	b	h	b	b	h	b	h	b	h	h	b	b	h	b	b	h	b
KASP_6AS_IWB64918	b	b	b	b	-	b	b	h	b	b	h	b	h	b	b	b	h	h	b	h	b	b	b	b	b	h	b	b	b	b	b	b	b	h	b	b	h	b	h	b	-	h	b	-	h	-	b	h	b
KASP_6AS_IWB43809	b	b	b	b	h	b	b	h	b	b	h	b	h	b	b	b	h	h	b	h	b	b	b	b	b	h	b	b	b	b	b	b	b	h	b	b	h	b	h	b	h	h	b	b	h	b	b	h	b
KASP_6AS_IWB72958	b	b	b	b	h	b	b	h	b	-	h	b	h	b	b	b	h	h	b	h	b	b	b	b	b	h	b	b	b	b	b	b	b	h	b	b	h	b	h	b	h	h	b	b	h	b	b	h	b
[truncated: 94 more columns]
