# Supplementary material for: Discovery of a Novel Stem Rust Resistance Allele in Durum Wheat that Exhibits Differential Reactions to Ug99 Isolates
Source: G3 (Bethesda). 2017 Aug 28;7(10):3481–90. doi: 10.1534/g3.117.300209 (PMC5633396; doi:10.1534/g3.117.300209)
Supplement: Supplementary file 9 [file 3481TableS6.xls]

## Sheet: Sheet1
Table S6. Recombinant inbred lines derived from Choteau/Mountrail that displayed recombination between Sr8155B1 and any of the five most closely linked markers.
Line	IWB10458	KASP_6AS_	Sr8155B1	IWB11242	IWB48335	IWB9898
		IWB10558
SXD6	a	a	a	a	a	b
SXD21	b	b	b	b	a	a
SXD28	b	b	b	b	a	a
SXD30	b	a	a	b	b	b
SXD59	a	b	b	b	b	b
SXD61	b	a	a	-	-	-
SXD100	a	a	b	b	b	b
SXD101	b	b	-	a	-	a
SXD103	b	b	b	a	b	b
SXD104	b	b	-	b	a	a
SXD128	b	b	a	a	a	a
SXD129	a	a	a	a	a	b
SXD131	b	b	b	b	b	a
SXD142	b	b	b	a	a	a
SXD161	a	a	a	a	b	b
SXD164	b	b	b	b	a	a
SXD172	a	-	b	b	b	b
SXD195	a	a	a	a	b	b
SXD207	a	a	a	b	b	b
SXD220	a	a	a	a	a	b
a“a” represents homozygous for the Choteau allele, “b” represents homozygous for the Mountrail allele, and “-” represents missing or inconsistent data.
