# Supplementary material for: Discovery of a Novel Stem Rust Resistance Allele in Durum Wheat that Exhibits Differential Reactions to Ug99 Isolates
Source: G3 (Bethesda). 2017 Aug 28;7(10):3481–90. doi: 10.1534/g3.117.300209 (PMC5633396; doi:10.1534/g3.117.300209)
Supplement: Supplementary file 10 [file 3481TableS7.xls]

## Sheet: Sheet1
Table S7. Alleles of markers mapped to chromosome 6A in the Rusty/8155-B1 population.
	1	2	3	4	5	6	7	8	9	10	11	12	13	14	15	16	17	18	19	20	21	22	23	24	25	26	27	28	29	30	31	32	33	34	35	36	37	38	39	40	41	42	43	44	45	46	47	48	49
90k Index	13SJ1550	13SJ1552	13SJ1554	13SJ1562	13SJ1564	13SJ1575	13SJ1578	13SJ1582	13SJ1594	13SJ1604	13SJ1607	13SJ1632	13SJ1642	13SJ1644	13SJ1657	13SJ1678	13SJ1687	13SJ1694	13SJ1696	13SJ1697	13SJ1733	13SJ1738	13SJ1741	13SJ1742	13SJ1744	13SJ1756	13SJ1758	13SJ1946	13SJ1767	13SJ1779	13SJ1784	13SJ1785	13SJ1793	13SJ1794	13SJ1799	13SJ1801	13SJ1813	13SJ1824	13SJ1833	13SJ1841	13SJ1852	13SJ1856	13SJ1862	13SJ1877	13SJ1891	13SJ1896	13SJ1907	13SJ1910	13SJ1911
42739	BB	BB	BB	BB	BB	BB	BB	AA	BB	BB	BB	BB	BB	BB	BB	BB	BB	AA	BB	BB	BB	BB	AA	BB	BB	BB	BB	BB	BB	BB	BB	BB	BB	BB	BB	BB	BB	BB	BB	BB	BB	BB	BB	BB	BB	BB	BB	BB	BB
56376	BB	BB	BB	BB	BB	BB	BB	AA	BB	BB	BB	BB	BB	BB	BB	BB	BB	AA	BB	BB	BB	BB	AA	BB	BB	BB	BB	BB	BB	BB	BB	BB	BB	BB	BB	BB	BB	BB	BB	BB	BB	BB	BB	BB	BB	BB	BB	BB	BB
19789	BB	BB	BB	BB	BB	BB	BB	AA	BB	BB	BB	BB	BB	BB	BB	BB	BB	AA	BB	BB	BB	BB	AA	BB	BB	BB	BB	BB	BB	BB	BB	BB	BB	BB	BB	BB	BB	BB	BB	BB	BB	BB	BB	BB	BB	BB	BB	BB	BB
65474	BB	BB	BB	BB	BB	BB	BB	NC	BB	BB	BB	BB	BB	BB	BB	BB	BB	NC	BB	BB	BB	BB	BB	BB	BB	BB	BB	BB	BB	BB	BB	BB	BB	BB	BB	BB	BB	BB	BB	BB	BB	BB	BB	BB	BB	BB	BB	BB	BB
42973	BB	BB	BB	BB	BB	BB	BB	NC	BB	BB	BB	BB	BB	BB	BB	BB	BB	NC	BB	BB	BB	BB	BB	BB	BB	BB	BB	BB	BB	BB	BB	BB	BB	BB	BB	BB	BB	BB	BB	BB	BB	BB	BB	BB	BB	BB	BB	BB	BB
50019	BB	BB	BB	BB	BB	BB	BB	NC	BB	BB	BB	BB	BB	BB	BB	BB	BB	NC	BB	BB	BB	BB	BB	BB	BB	BB	BB	BB	BB	BB	BB	BB	BB	BB	BB	BB	BB	BB	BB	BB	BB	BB	BB	BB	BB	BB	BB	BB	BB
74738	BB	BB	BB	BB	BB	BB	BB	NC	BB	BB	BB	BB	BB	BB	BB	BB	BB	NC	BB	BB	BB	BB	BB	BB	BB	BB	BB	BB	BB	BB	BB	BB	BB	BB	BB	BB	BB	BB	BB	BB	BB	BB	BB	BB	BB	BB	BB	BB	BB
9985	BB	BB	BB	BB	BB	BB	BB	NC	BB	BB	BB	BB	BB	BB	BB	BB	BB	NC	BB	BB	BB	BB	BB	BB	BB	BB	BB	BB	BB	BB	BB	BB	BB	BB	BB	BB	BB	BB	BB	BB	BB	BB	BB	BB	BB	BB	BB	BB	BB
63698	BB	BB	BB	BB	BB	BB	BB	NC	BB	BB	BB	BB	BB	BB	BB	BB	BB	NC	BB	BB	BB	BB	BB	BB	BB	BB	BB	BB	BB	BB	BB	BB	BB	BB	BB	BB	BB	BB	BB	BB	BB	BB	BB	BB	BB	BB	BB	BB	BB
65918	BB	BB	BB	BB	BB	BB	BB	NC	BB	BB	BB	BB	BB	BB	BB	BB	BB	NC	BB	BB	BB	BB	BB	BB	BB	BB	BB	BB	BB	BB	BB	BB	BB	BB	BB	BB	BB	BB	BB	BB	BB	BB	BB	BB	BB	BB	BB	BB	BB
9287	BB	BB	BB	BB	BB	BB	BB	NC	BB	BB	BB	BB	BB	BB	BB	BB	BB	NC	BB	BB	BB	BB	BB	BB	BB	BB	BB	BB	BB	BB	BB	BB	BB	BB	BB	BB	BB	BB	BB	BB	BB	BB	BB	BB	BB	BB	BB	BB	BB
9440	BB	BB	BB	BB	BB	BB	BB	NC	BB	BB	BB	BB	BB	BB	BB	BB	BB	NC	BB	BB	BB	BB	BB	BB	BB	BB	BB	BB	BB	BB	BB	BB	BB	BB	BB	BB	BB	BB	BB	BB	BB	BB	BB	BB	BB	BB	BB	BB	BB
23137	BB	BB	BB	BB	BB	BB	BB	NC	BB	BB	BB	BB	BB	BB	BB	BB	BB	NC	BB	BB	BB	BB	BB	BB	BB	BB	BB	BB	BB	BB	BB	BB	BB	BB	BB	BB	BB	BB	BB	BB	BB	BB	BB	BB	BB	BB	BB	BB	BB
41817	BB	BB	BB	BB	BB	BB	BB	NC	BB	BB	BB	BB	BB	BB	BB	BB	BB	NC	BB	BB	BB	BB	BB	BB	BB	BB	BB	BB	BB	BB	BB	BB	BB	BB	BB	BB	BB	BB	BB	BB	BB	BB	BB	BB	BB	BB	BB	BB	BB
44866	BB	BB	BB	BB	BB	BB	BB	NC	BB	BB	BB	BB	BB	BB	BB	BB	BB	NC	BB	BB	BB	BB	BB	BB	BB	BB	BB	BB	BB	BB	BB	BB	BB	BB	BB	BB	BB	BB	BB	BB	BB	BB	BB	BB	BB	BB	BB	BB	BB
78657	BB	BB	BB	BB	BB	BB	BB	NC	BB	BB	BB	BB	BB	BB	BB	BB	BB	NC	BB	BB	BB	BB	BB	BB	BB	BB	BB	BB	BB	BB	BB	BB	BB	BB	BB	BB	BB	BB	BB	BB	BB	BB	BB	BB	BB	BB	BB	BB	BB
9898	BB	BB	BB	BB	BB	BB	BB	NC	BB	BB	BB	BB	BB	BB	BB	BB	BB	NC	BB	BB	BB	BB	BB	BB	BB	BB	BB	BB	BB	BB	BB	BB	BB	BB	BB	BB	BB	BB	BB	BB	BB	BB	BB	BB	BB	BB	BB	BB	BB
20946	BB	BB	BB	BB	BB	BB	BB	NC	BB	BB	BB	BB	BB	BB	BB	BB	BB	NC	BB	BB	BB	BB	BB	BB	BB	BB	BB	BB	BB	BB	BB	BB	BB	BB	BB	BB	BB	BB	BB	BB	BB	BB	BB	BB	BB	BB	BB	BB	BB
30932	BB	BB	BB	BB	BB	BB	BB	AB	BB	BB	BB	BB	BB	BB	BB	BB	BB	AB	BB	BB	AB	BB	BB	AB	BB	BB	BB	BB	BB	BB	AB	BB	AB	BB	BB	BB	BB	BB	BB	BB	BB	BB	BB	BB	BB	BB	BB	BB	BB
29903	BB	BB	BB	BB	BB	BB	BB	AB	BB	BB	BB	BB	BB	BB	BB	BB	BB	AB	BB	BB	AB	BB	BB	AB	BB	BB	BB	BB	BB	BB	AB	BB	AB	BB	BB	BB	BB	BB	BB	BB	BB	BB	BB	BB	BB	BB	BB	BB	BB
10743	BB	BB	BB	BB	BB	BB	BB	AB	BB	BB	BB	BB	BB	BB	BB	BB	BB	AB	BB	BB	AB	BB	BB	AB	BB	BB	BB	BB	BB	BB	AB	BB	AB	BB	BB	BB	BB	BB	BB	BB	BB	BB	BB	BB	BB	BB	BB	BB	BB
47077	BB	BB	BB	BB	BB	BB	BB	AB	BB	BB	BB	BB	BB	BB	BB	BB	BB	AB	BB	BB	AB	BB	BB	AB	BB	BB	BB	BB	BB	BB	BB	BB	AB	BB	BB	BB	BB	BB	BB	BB	BB	BB	BB	BB	BB	BB	BB	BB	BB
63697	BB	BB	BB	BB	BB	BB	BB	AB	BB	BB	BB	BB	BB	BB	BB	BB	BB	AB	BB	BB	AB	BB	BB	AB	BB	BB	BB	BB	BB	BB	BB	BB	AB	BB	BB	BB	BB	BB	BB	BB	BB	BB	BB	BB	BB	BB	BB	BB	BB
23139	BB	BB	BB	BB	BB	BB	BB	AB	BB	BB	BB	BB	BB	BB	BB	BB	BB	AB	BB	BB	AB	BB	BB	AB	BB	BB	BB	BB	BB	BB	BB	BB	AB	BB	BB	BB	BB	BB	BB	BB	BB	BB	BB	BB	BB	BB	BB	BB	BB
48751	BB	BB	BB	BB	BB	BB	BB	AB	BB	BB	BB	BB	BB	BB	BB	BB	BB	AB	BB	BB	AB	BB	BB	AB	BB	BB	BB	BB	BB	BB	BB	BB	AB	BB	BB	BB	BB	BB	BB	BB	BB	BB	BB	BB	BB	BB	BB	BB	BB
1550	BB	BB	BB	BB	BB	BB	BB	AB	BB	BB	BB	BB	BB	BB	BB	BB	BB	AB	BB	BB	AB	BB	BB	AB	BB	BB	BB	BB	BB	BB	BB	BB	AB	BB	BB	BB	BB	BB	BB	BB	BB	BB	BB	BB	BB	BB	BB	BB	BB
20433	BB	BB	BB	BB	BB	BB	BB	AB	BB	BB	BB	BB	BB	BB	BB	BB	BB	AB	BB	BB	AB	BB	BB	AB	BB	BB	BB	BB	BB	BB	BB	BB	AB	BB	BB	BB	BB	BB	BB	BB	BB	BB	BB	BB	BB	BB	BB	BB	BB
80675	BB	BB	BB	BB	BB	BB	BB	AB	BB	BB	BB	BB	BB	BB	BB	BB	BB	AB	BB	BB	AB	BB	BB	AB	BB	BB	BB	BB	BB	BB	BB	BB	AB	BB	BB	BB	BB	BB	BB	BB	BB	BB	BB	BB	BB	BB	BB	BB	BB
65379	BB	BB	BB	BB	BB	BB	BB	AB	BB	BB	BB	BB	BB	BB	BB	BB	BB	AB	BB	BB	AB	BB	BB	AB	BB	BB	BB	BB	BB	BB	BB	BB	AB	BB	BB	BB	BB	BB	BB	BB	BB	BB	BB	BB	BB	BB	BB	BB	BB
53141	BB	BB	BB	BB	BB	BB	BB	AB	BB	BB	BB	BB	BB	BB	BB	BB	BB	AB	BB	BB	AB	BB	BB	AB	BB	BB	BB	BB	BB	BB	BB	BB	AB	BB	BB	BB	BB	BB	BB	BB	BB	BB	BB	BB	BB	BB	BB	BB	BB
48648	BB	BB	BB	BB	BB	BB	BB	AB	BB	BB	BB	BB	BB	BB	BB	BB	BB	AB	BB	BB	AB	BB	BB	AB	BB	BB	BB	BB	BB	BB	BB	BB	AB	BB	BB	BB	BB	BB	BB	BB	BB	BB	BB	BB	BB	BB	BB	BB	BB
40299	BB	BB	BB	BB	BB	BB	BB	AB	BB	BB	BB	BB	BB	BB	BB	BB	BB	AB	BB	BB	AB	BB	BB	AB	BB	BB	BB	BB	BB	BB	BB	BB	AB	BB	BB	BB	BB	BB	BB	BB	BB	BB	BB	BB	BB	BB	BB	BB	BB
34573	BB	BB	BB	BB	BB	BB	BB	AB	BB	BB	BB	BB	BB	BB	BB	BB	BB	AB	BB	BB	AB	BB	BB	AB	BB	BB	BB	BB	BB	BB	BB	BB	AB	BB	BB	BB	BB	BB	BB	BB	BB	BB	BB	BB	BB	BB	BB	BB	BB
24890	BB	BB	BB	BB	BB	BB	BB	AB	BB	BB	BB	BB	BB	BB	BB	BB	BB	AB	BB	BB	AB	BB	BB	AB	BB	BB	BB	BB	BB	BB	BB	BB	AB	BB	BB	BB	BB	BB	BB	BB	BB	BB	BB	BB	BB	BB	BB	BB	BB
13112	BB	BB	BB	BB	BB	BB	BB	AB	BB	BB	BB	BB	BB	BB	BB	BB	BB	AB	BB	BB	AB	BB	BB	AB	BB	BB	BB	BB	BB	BB	BB	BB	AB	BB	BB	BB	BB	BB	BB	BB	BB	BB	BB	BB	BB	BB	BB	BB	BB
5854	BB	BB	BB	BB	BB	BB	BB	AB	BB	BB	BB	BB	BB	BB	BB	BB	BB	AB	BB	BB	AB	BB	BB	AB	BB	BB	BB	BB	BB	BB	BB	BB	AB	BB	BB	BB	BB	BB	BB	BB	BB	BB	BB	BB	BB	BB	BB	BB	BB
842	BB	BB	BB	BB	BB	BB	BB	AB	BB	BB	BB	BB	BB	BB	BB	BB	BB	AB	BB	BB	AB	BB	BB	AB	BB	BB	BB	BB	BB	BB	BB	BB	AB	BB	BB	BB	BB	BB	BB	BB	BB	BB	BB	BB	BB	BB	BB	BB	BB
76511	BB	BB	BB	BB	BB	BB	BB	AB	BB	BB	BB	BB	BB	BB	BB	BB	BB	AB	BB	BB	AB	BB	BB	AB	BB	BB	BB	BB	BB	BB	BB	BB	AB	BB	BB	BB	BB	BB	BB	BB	BB	BB	BB	BB	BB	BB	BB	BB	BB
55386	BB	BB	BB	BB	BB	BB	BB	AB	BB	BB	BB	BB	BB	BB	BB	BB	BB	AB	BB	BB	AB	BB	BB	AB	BB	BB	BB	BB	BB	BB	BB	BB	AB	BB	BB	BB	BB	BB	BB	BB	BB	BB	BB	BB	BB	BB	BB	BB	BB
9288	BB	BB	BB	BB	BB	BB	BB	AB	BB	BB	BB	BB	BB	BB	BB	BB	BB	AB	BB	BB	AB	BB	BB	AB	BB	BB	BB	BB	BB	BB	BB	BB	AB	BB	BB	BB	BB	BB	BB	BB	BB	BB	BB	BB	BB	BB	BB	BB	BB
8061	BB	BB	BB	BB	BB	BB	BB	AB	BB	BB	BB	BB	BB	BB	BB	BB	BB	AB	BB	BB	AB	BB	BB	AB	BB	BB	BB	BB	BB	BB	BB	BB	AB	BB	BB	BB	BB	BB	BB	BB	BB	BB	BB	BB	BB	BB	BB	BB	BB
7466	BB	BB	BB	BB	BB	BB	BB	AB	BB	BB	BB	BB	BB	BB	BB	BB	BB	AB	BB	BB	AB	BB	BB	AB	BB	BB	BB	BB	BB	BB	BB	BB	AB	BB	BB	BB	BB	BB	BB	BB	BB	BB	BB	BB	BB	BB	BB	BB	BB
80162	BB	BB	BB	BB	BB	BB	BB	AB	BB	BB	BB	BB	BB	BB	BB	BB	BB	AB	BB	BB	AB	BB	BB	AB	BB	BB	BB	BB	BB	BB	BB	BB	AB	BB	BB	BB	BB	BB	BB	BB	BB	BB	BB	BB	BB	BB	BB	BB	BB
78984	BB	BB	BB	BB	BB	BB	BB	AB	BB	BB	BB	BB	BB	BB	BB	BB	BB	AB	BB	BB	AB	BB	BB	AB	BB	BB	BB	BB	BB	BB	BB	BB	AB	BB	BB	BB	BB	BB	BB	BB	BB	BB	BB	BB	BB	BB	BB	BB	BB
76092	BB	BB	BB	BB	BB	BB	BB	AB	BB	BB	BB	BB	BB	BB	BB	BB	BB	AB	BB	BB	AB	BB	BB	AB	BB	BB	BB	BB	BB	BB	BB	BB	AB	BB	BB	BB	BB	BB	BB	BB	BB	BB	BB	BB	BB	BB	BB	BB	BB
72905	BB	BB	BB	BB	BB	BB	BB	AB	BB	BB	BB	BB	BB	BB	BB	BB	BB	AB	BB	BB	AB	BB	BB	AB	BB	BB	BB	BB	BB	BB	BB	BB	AB	BB	BB	BB	BB	BB	BB	BB	BB	BB	BB	BB	BB	BB	BB	BB	BB
65350	BB	BB	BB	BB	BB	BB	BB	AB	BB	BB	BB	BB	BB	BB	BB	BB	BB	AB	BB	BB	AB	BB	BB	AB	BB	BB	BB	BB	BB	BB	BB	BB	AB	BB	BB	BB	BB	BB	BB	BB	BB	BB	BB	BB	BB	BB	BB	BB	BB
47076	BB	BB	BB	BB	BB	BB	BB	AB	BB	BB	BB	BB	BB	BB	BB	BB	BB	AB	BB	BB	AB	BB	BB	AB	BB	BB	BB	BB	BB	BB	BB	BB	AB	BB	BB	BB	BB	BB	BB	BB	BB	BB	BB	BB	BB	BB	BB	BB	BB
43099	BB	BB	BB	BB	BB	BB	BB	AB	BB	BB	BB	BB	BB	BB	BB	BB	BB	AB	BB	BB	AB	BB	BB	AB	BB	BB	BB	BB	BB	BB	BB	BB	AB	BB	BB	BB	BB	BB	BB	BB	BB	BB	BB	BB	BB	BB	BB	BB	BB
41952	BB	BB	BB	BB	BB	BB	BB	AB	BB	BB	BB	BB	BB	BB	BB	BB	BB	AB	BB	BB	AB	BB	BB	AB	BB	BB	BB	BB	BB	BB	BB	BB	AB	BB	BB	BB	BB	BB	BB	BB	BB	BB	BB	BB	BB	BB	BB	BB	BB
31824	BB	BB	BB	BB	BB	BB	BB	AB	BB	BB	BB	BB	BB	BB	BB	BB	BB	AB	BB	BB	AB	BB	BB	AB	BB	BB	BB	BB	BB	BB	BB	BB	AB	BB	BB	BB	BB	BB	BB	BB	BB	BB	BB	BB	BB	BB	BB	BB	BB
29603	BB	BB	BB	BB	BB	BB	BB	AB	BB	BB	BB	BB	BB	BB	BB	BB	BB	AB	BB	BB	AB	BB	BB	AB	BB	BB	BB	BB	BB	BB	BB	BB	AB	BB	BB	BB	BB	BB	BB	BB	BB	BB	BB	BB	BB	BB	BB	BB	BB
25242	BB	BB	BB	BB	BB	BB	BB	AB	BB	BB	BB	BB	BB	BB	BB	BB	BB	AB	BB	BB	AB	BB	BB	AB	BB	BB	BB	BB	BB	BB	BB	BB	AB	BB	BB	BB	BB	BB	BB	BB	BB	BB	BB	BB	BB	BB	BB	BB	BB
23136	BB	BB	BB	BB	BB	BB	BB	AB	BB	BB	BB	BB	BB	BB	BB	BB	BB	AB	BB	BB	AB	BB	BB	AB	BB	BB	BB	BB	BB	BB	BB	BB	AB	BB	BB	BB	BB	BB	BB	BB	BB	BB	BB	BB	BB	BB	BB	BB	BB
22216	BB	BB	BB	BB	BB	BB	BB	AB	BB	BB	BB	BB	BB	BB	BB	BB	BB	AB	BB	BB	AB	BB	BB	AB	BB	BB	BB	BB	BB	BB	BB	BB	AB	BB	BB	BB	BB	BB	BB	BB	BB	BB	BB	BB	BB	BB	BB	BB	BB
547	BB	BB	BB	BB	BB	BB	BB	AB	BB	BB	BB	BB	BB	BB	BB	BB	BB	AB	BB	BB	AB	BB	BB	AB	BB	BB	BB	BB	BB	BB	BB	BB	AB	BB	BB	BB	BB	BB	BB	BB	BB	BB	BB	BB	BB	BB	BB	BB	BB
63694	BB	BB	BB	BB	BB	BB	BB	AB	BB	BB	BB	BB	BB	BB	BB	BB	BB	AB	BB	BB	AB	BB	BB	AB	BB	BB	BB	BB	BB	BB	BB	BB	AB	BB	BB	BB	BB	BB	BB	BB	BB	BB	BB	BB	BB	BB	BB	BB	BB
48174	BB	BB	BB	BB	BB	BB	BB	AB	BB	BB	BB	BB	BB	BB	BB	BB	BB	AB	BB	BB	AB	BB	BB	AB	BB	BB	BB	BB	BB	BB	BB	BB	AB	BB	BB	BB	BB	BB	BB	BB	BB	BB	BB	BB	BB	BB	BB	BB	BB
45938	BB	BB	BB	BB	BB	BB	BB	AB	BB	BB	BB	BB	BB	BB	BB	BB	BB	AB	BB	BB	AB	BB	BB	AB	BB	BB	BB	BB	BB	BB	BB	BB	AB	BB	BB	BB	BB	BB	BB	BB	BB	BB	BB	BB	BB	BB	BB	BB	BB
36781	BB	BB	BB	BB	BB	BB	BB	AB	BB	BB	BB	BB	BB	BB	BB	BB	BB	AB	BB	BB	AB	BB	BB	AB	BB	BB	BB	BB	BB	BB	BB	BB	AB	BB	BB	BB	BB	BB	BB	BB	BB	BB	BB	BB	BB	BB	BB	BB	BB
9439	BB	BB	BB	BB	BB	BB	BB	AB	BB	BB	BB	BB	BB	BB	BB	BB	BB	AB	BB	BB	AB	BB	BB	AB	BB	BB	BB	BB	BB	BB	BB	BB	AB	BB	BB	BB	BB	BB	BB	BB	BB	BB	BB	BB	BB	BB	BB	BB	BB
75834	BB	BB	BB	BB	BB	BB	BB	BB	BB	BB	BB	BB	BB	BB	BB	BB	BB	BB	BB	BB	BB	BB	BB	AB	BB	BB	BB	BB	BB	BB	BB	BB	AB	BB	BB	BB	BB	BB	BB	BB	BB	BB	BB	BB	BB	BB	BB	BB	BB
8452	BB	BB	BB	BB	BB	BB	BB	BB	BB	BB	BB	BB	BB	BB	BB	BB	BB	BB	BB	BB	BB	BB	BB	AB	BB	BB	BB	BB	BB	BB	BB	BB	AB	BB	BB	BB	BB	BB	BB	BB	BB	BB	BB	BB	BB	BB	BB	BB	BB
72510	BB	BB	BB	BB	BB	BB	BB	BB	BB	BB	BB	BB	BB	BB	BB	BB	BB	BB	BB	BB	BB	BB	BB	BB	BB	BB	BB	BB	BB	BB	BB	BB	AB	BB	BB	BB	BB	BB	BB	BB	BB	BB	BB	BB	BB	BB	BB	BB	BB
11242	BB	BB	BB	BB	BB	BB	BB	BB	BB	BB	BB	BB	BB	BB	BB	BB	BB	BB	BB	BB	BB	BB	BB	BB	BB	BB	BB	BB	BB	BB	BB	BB	AB	BB	BB	BB	BB	BB	BB	BB	BB	BB	BB	BB	BB	BB	BB	BB	BB
35466	BB	BB	BB	BB	BB	BB	BB	BB	BB	BB	BB	BB	BB	BB	BB	BB	BB	BB	BB	BB	BB	BB	BB	BB	BB	BB	BB	BB	BB	BB	BB	BB	AB	BB	BB	BB	BB	BB	BB	BB	BB	BB	BB	BB	BB	BB	BB	BB	BB
35219	BB	BB	BB	BB	BB	BB	BB	BB	BB	BB	BB	BB	BB	BB	BB	BB	BB	BB	BB	BB	BB	BB	BB	BB	BB	BB	BB	BB	BB	BB	BB	BB	BB	BB	BB	BB	BB	BB	BB	BB	BB	BB	BB	BB	BB	BB	BB	BB	BB
43805	BB	BB	BB	BB	BB	BB	BB	BB	BB	BB	BB	BB	BB	BB	BB	BB	BB	BB	BB	BB	BB	BB	BB	BB	BB	BB	BB	BB	BB	BB	BB	BB	BB	BB	BB	BB	BB	BB	BB	BB	BB	BB	BB	BB	BB	BB	BB	BB	BB
72428	BB	BB	BB	BB	BB	BB	BB	BB	BB	BB	BB	BB	BB	BB	BB	BB	BB	BB	BB	BB	BB	BB	BB	BB	BB	BB	BB	BB	BB	BB	BB	BB	BB	BB	BB	BB	BB	BB	BB	BB	BB	BB	BB	BB	BB	BB	BB	BB	BB
64918	BB	BB	BB	BB	BB	BB	BB	BB	BB	BB	BB	BB	BB	BB	BB	BB	BB	BB	BB	BB	BB	BB	BB	BB	BB	BB	BB	BB	BB	BB	BB	BB	BB	BB	BB	BB	BB	BB	BB	BB	BB	BB	BB	BB	BB	BB	BB	BB	BB
43808	BB	BB	BB	BB	BB	BB	BB	BB	BB	BB	BB	BB	BB	BB	BB	BB	BB	BB	BB	BB	BB	BB	BB	BB	BB	BB	BB	BB	BB	BB	BB	BB	BB	BB	BB	BB	BB	BB	BB	BB	BB	BB	BB	BB	BB	BB	BB	BB	BB
35595	BB	BB	BB	BB	BB	BB	BB	BB	BB	BB	BB	BB	BB	BB	BB	BB	BB	BB	BB	BB	BB	BB	BB	BB	BB	BB	BB	BB	BB	BB	BB	BB	BB	BB	BB	BB	BB	BB	BB	BB	BB	BB	BB	BB	BB	BB	BB	BB	BB
11315	BB	BB	BB	BB	BB	BB	BB	BB	BB	BB	BB	BB	BB	BB	BB	BB	BB	BB	BB	BB	BB	BB	BB	BB	BB	BB	BB	BB	BB	BB	BB	BB	BB	BB	BB	BB	BB	BB	BB	BB	BB	BB	BB	BB	BB	BB	BB	BB	BB
81136	BB	BB	BB	BB	BB	BB	BB	BB	BB	BB	BB	BB	BB	BB	BB	BB	BB	BB	BB	BB	BB	BB	BB	BB	BB	BB	BB	BB	BB	BB	BB	BB	BB	BB	BB	BB	BB	BB	BB	BB	BB	BB	BB	BB	BB	BB	BB	BB	BB
72956	BB	BB	BB	BB	BB	BB	BB	BB	BB	BB	BB	BB	BB	BB	BB	BB	BB	BB	BB	BB	BB	BB	BB	BB	BB	BB	BB	BB	BB	BB	BB	BB	BB	BB	BB	BB	BB	BB	BB	BB	BB	BB	BB	BB	BB	BB	BB	BB	BB
47027	BB	BB	BB	BB	BB	BB	BB	BB	BB	BB	BB	BB	BB	BB	BB	BB	BB	BB	BB	BB	BB	BB	BB	BB	BB	BB	BB	BB	BB	BB	BB	BB	BB	BB	BB	BB	BB	BB	BB	BB	BB	BB	BB	BB	BB	BB	BB	BB	BB
43809	BB	BB	BB	BB	BB	BB	BB	BB	BB	BB	BB	BB	BB	BB	BB	BB	BB	BB	BB	BB	BB	BB	BB	BB	BB	BB	BB	BB	BB	BB	BB	BB	BB	BB	BB	BB	BB	BB	BB	BB	BB	BB	BB	BB	BB	BB	BB	BB	BB
72958	BB	BB	BB	BB	BB	BB	BB	BB	BB	BB	BB	BB	BB	BB	BB	BB	BB	BB	BB	BB	BB	BB	BB	BB	BB	BB	BB	BB	BB	BB	BB	BB	BB	BB	BB	BB	BB	BB	BB	BB	BB	BB	BB	BB	BB	BB	BB	BB	BB
72957	BB	BB	BB	BB	BB	BB	BB	BB	BB	BB	BB	BB	BB	BB	BB	BB	BB	BB	BB	BB	BB	BB	BB	BB	BB	BB	BB	BB	BB	BB	BB	BB	BB	BB	BB	BB	BB	BB	BB	BB	BB	BB	BB	BB	BB	BB	BB	BB	BB
60249	BB	BB	BB	BB	BB	BB	BB	BB	BB	BB	BB	BB	BB	BB	BB	BB	BB	BB	BB	BB	BB	BB	BB	BB	BB	BB	BB	BB	BB	BB	BB	BB	BB	BB	BB	BB	BB	BB	BB	BB	BB	BB	BB	BB	BB	BB	BB	BB	BB
80466	BB	BB	BB	BB	BB	BB	BB	BB	BB	BB	BB	BB	BB	BB	BB	BB	BB	BB	BB	BB	BB	BB	BB	BB	BB	BB	BB	BB	BB	BB	BB	BB	BB	BB	BB	BB	BB	BB	BB	BB	BB	BB	BB	BB	BB	BB	BB	BB	BB
10105	BB	BB	BB	BB	BB	BB	BB	BB	BB	BB	BB	BB	BB	BB	BB	BB	BB	BB	BB	BB	BB	BB	BB	BB	BB	BB	BB	BB	BB	BB	BB	BB	BB	BB	BB	BB	BB	BB	BB	BB	BB	BB	BB	BB	BB	BB	BB	BB	BB
12448	BB	BB	BB	BB	BB	BB	BB	BB	BB	BB	BB	BB	BB	BB	BB	BB	BB	BB	BB	BB	BB	BB	BB	BB	BB	BB	BB	BB	BB	BB	BB	BB	BB	BB	BB	BB	BB	BB	BB	BB	BB	BB	BB	BB	BB	BB	BB	BB	BB
12447	BB	BB	BB	BB	BB	BB	BB	BB	BB	BB	BB	BB	BB	BB	BB	BB	BB	BB	BB	BB	BB	BB	BB	BB	BB	BB	BB	BB	BB	BB	BB	BB	BB	BB	BB	BB	BB	BB	BB	BB	BB	BB	BB	BB	BB	BB	BB	BB	BB
64917	BB	BB	BB	BB	BB	BB	BB	BB	BB	BB	BB	BB	BB	BB	BB	BB	BB	BB	BB	BB	BB	BB	BB	BB	BB	BB	BB	BB	BB	BB	BB	BB	BB	BB	BB	BB	BB	BB	BB	BB	BB	BB	BB	BB	BB	BB	BB	BB	BB
2392	BB	BB	BB	BB	BB	BB	BB	BB	BB	BB	BB	BB	BB	BB	BB	BB	BB	BB	BB	BB	BB	BB	BB	BB	BB	BB	BB	BB	BB	BB	BB	BB	BB	BB	BB	BB	BB	BB	BB	BB	BB	BB	BB	BB	BB	BB	BB	BB	BB
61322	BB	BB	BB	BB	BB	BB	BB	BB	BB	BB	BB	BB	BB	NC	BB	BB	BB	BB	BB	BB	BB	BB	BB	BB	BB	BB	BB	BB	BB	BB	BB	BB	BB	BB	BB	BB	NC	BB	BB	BB	BB	BB	BB	BB	BB	BB	BB	BB	BB
47842	BB	BB	BB	BB	BB	BB	BB	BB	BB	BB	BB	BB	BB	BB	BB	BB	BB	BB	BB	BB	BB	BB	BB	BB	BB	BB	BB	BB	BB	BB	BB	BB	BB	BB	BB	BB	BB	BB	BB	BB	BB	BB	BB	BB	BB	BB	BB	BB	BB
60891	BB	BB	BB	BB	BB	BB	BB	BB	BB	BB	BB	BB	BB	BB	BB	BB	BB	BB	BB	BB	BB	BB	BB	BB	BB	NC	BB	BB	BB	BB	BB	BB	BB	BB	BB	BB	BB	BB	BB	BB	BB	BB	BB	BB	BB	BB	BB	BB	BB
7762	BB	BB	BB	BB	BB	BB	BB	BB	BB	BB	BB	BB	NC	BB	BB	BB	BB	BB	BB	BB	BB	BB	BB	BB	BB	BB	BB	BB	BB	BB	BB	BB	BB	BB	BB	BB	BB	BB	BB	BB	BB	BB	BB	BB	BB	BB	BB	BB	BB
10557	BB	BB	BB	BB	BB	BB	BB	BB	BB	BB	BB	BB	BB	BB	BB	BB	BB	BB	BB	BB	BB	BB	BB	BB	BB	BB	BB	BB	BB	BB	BB	BB	BB	BB	BB	BB	BB	BB	BB	BB	BB	BB	BB	BB	BB	BB	BB	BB	BB
60233	BB	BB	BB	BB	BB	BB	BB	BB	BB	BB	BB	BB	BB	BB	BB	BB	BB	BB	BB	BB	BB	BB	BB	BB	BB	BB	BB	BB	BB	BB	BB	BB	BB	BB	BB	BB	BB	BB	BB	BB	BB	BB	BB	BB	BB	BB	BB	BB	BB
51480	BB	BB	BB	BB	BB	BB	BB	BB	BB	BB	BB	BB	BB	BB	BB	BB	BB	BB	BB	BB	BB	BB	BB	BB	BB	BB	BB	BB	BB	BB	BB	BB	BB	BB	BB	BB	BB	BB	BB	BB	BB	BB	BB	BB	BB	BB	BB	BB	BB
39292	BB	BB	BB	BB	BB	BB	BB	BB	BB	BB	BB	BB	BB	BB	BB	BB	BB	BB	BB	BB	BB	BB	BB	BB	BB	BB	BB	BB	BB	BB	BB	BB	BB	BB	BB	BB	BB	BB	BB	BB	BB	BB	BB	BB	BB	BB	BB	BB	BB
23696	BB	BB	BB	BB	BB	BB	BB	BB	BB	BB	BB	BB	BB	BB	BB	BB	BB	BB	BB	BB	BB	BB	BB	BB	BB	BB	BB	BB	BB	BB	BB	BB	BB	BB	BB	BB	BB	BB	BB	BB	BB	BB	BB	BB	BB	BB	BB	BB	BB
10458	BB	BB	BB	BB	BB	BB	BB	BB	BB	BB	BB	BB	BB	BB	BB	BB	BB	BB	BB	BB	BB	BB	BB	BB	BB	BB	BB	BB	BB	BB	BB	BB	BB	BB	BB	BB	BB	BB	BB	BB	BB	BB	BB	BB	BB	BB	BB	BB	BB
2598	BB	BB	BB	BB	BB	BB	BB	BB	BB	BB	BB	BB	BB	BB	BB	BB	BB	BB	BB	BB	BB	BB	BB	BB	BB	BB	BB	BB	BB	BB	BB	BB	BB	BB	BB	BB	BB	BB	BB	BB	BB	BB	BB	BB	BB	BB	BB	BB	BB
67416	BB	BB	BB	BB	BB	BB	BB	BB	BB	BB	BB	BB	BB	BB	BB	BB	BB	BB	BB	BB	BB	BB	BB	BB	BB	BB	BB	BB	BB	BB	BB	BB	BB	BB	BB	BB	BB	BB	BB	BB	BB	BB	BB	BB	BB	BB	BB	BB	BB
67415	BB	BB	BB	BB	BB	BB	BB	BB	BB	BB	BB	BB	BB	BB	BB	BB	BB	BB	BB	BB	BB	BB	BB	BB	BB	BB	BB	BB	BB	BB	BB	BB	BB	BB	BB	BB	BB	BB	BB	BB	BB	BB	BB	BB	BB	BB	BB	BB	BB
67414	BB	BB	BB	BB	BB	BB	BB	BB	BB	BB	BB	BB	BB	BB	BB	BB	BB	BB	BB	BB	BB	BB	BB	BB	BB	BB	BB	BB	BB	BB	BB	BB	BB	BB	BB	BB	BB	BB	BB	BB	BB	BB	BB	BB	BB	BB	BB	BB	BB
59591	BB	BB	BB	BB	BB	BB	BB	BB	BB	BB	BB	BB	BB	BB	BB	BB	BB	BB	BB	BB	BB	BB	BB	BB	BB	BB	BB	BB	BB	BB	BB	BB	BB	BB	BB	BB	BB	BB	BB	BB	BB	BB	BB	BB	BB	BB	BB	BB	BB
58271	BB	BB	BB	BB	BB	BB	BB	BB	BB	BB	BB	BB	BB	BB	BB	BB	BB	BB	BB	BB	BB	BB	BB	BB	BB	BB	BB	BB	BB	BB	BB	BB	BB	BB	BB	BB	BB	BB	BB	BB	BB	BB	BB	BB	BB	BB	BB	BB	BB
44965	BB	BB	BB	BB	BB	BB	BB	BB	BB	BB	BB	BB	BB	BB	BB	BB	BB	BB	BB	BB	BB	BB	BB	BB	BB	BB	BB	BB	BB	BB	BB	BB	BB	BB	BB	BB	BB	BB	BB	BB	BB	BB	BB	BB	BB	BB	BB	BB	BB
22702	BB	BB	BB	BB	BB	BB	BB	BB	BB	BB	BB	BB	BB	BB	BB	BB	BB	BB	BB	BB	BB	BB	BB	BB	BB	BB	BB	BB	BB	BB	BB	BB	BB	BB	BB	BB	BB	BB	BB	BB	BB	BB	BB	BB	BB	BB	BB	BB	BB
5029	BB	BB	BB	BB	BB	BB	BB	BB	BB	BB	BB	BB	BB	BB	BB	BB	BB	BB	BB	BB	BB	BB	BB	BB	BB	BB	BB	BB	BB	BB	BB	BB	BB	BB	BB	BB	BB	BB	BB	BB	BB	BB	BB	BB	BB	BB	BB	BB	BB
11785	BB	BB	BB	BB	BB	BB	BB	BB	BB	BB	BB	BB	BB	BB	BB	BB	BB	BB	BB	BB	BB	BB	BB	BB	BB	BB	BB	BB	BB	BB	BB	BB	BB	BB	BB	BB	BB	BB	BB	BB	BB	BB	BB	BB	BB	BB	BB	BB	BB
10558	BB	BB	BB	BB	BB	BB	BB	BB	BB	BB	BB	BB	BB	BB	BB	BB	BB	BB	BB	BB	BB	BB	BB	BB	BB	BB	BB	BB	BB	BB	BB	BB	BB	BB	BB	BB	BB	BB	BB	BB	BB	BB	BB	BB	BB	BB	BB	BB	BB
77191	BB	BB	BB	BB	BB	BB	BB	BB	BB	BB	BB	BB	BB	BB	BB	BB	BB	BB	BB	BB	BB	BB	BB	BB	BB	BB	BB	BB	BB	BB	BB	BB	BB	BB	BB	BB	BB	BB	BB	BB	BB	BB	BB	BB	BB	BB	BB	BB	BB
66015	BB	BB	BB	BB	BB	BB	BB	BB	BB	BB	BB	BB	BB	BB	BB	BB	BB	BB	BB	BB	BB	BB	BB	BB	BB	BB	BB	BB	BB	BB	BB	BB	BB	BB	BB	BB	BB	BB	BB	BB	BB	BB	BB	BB	BB	BB	BB	BB	BB
26414	BB	BB	BB	BB	BB	BB	BB	BB	BB	BB	BB	BB	BB	BB	BB	BB	BB	BB	BB	BB	BB	BB	BB	BB	BB	BB	BB	BB	BB	BB	BB	BB	BB	BB	BB	BB	BB	BB	BB	BB	BB	BB	BB	BB	BB	BB	BB	BB	BB
69903	BB	BB	BB	BB	BB	BB	BB	BB	BB	BB	BB	BB	BB	BB	BB	BB	BB	BB	BB	BB	BB	BB	BB	BB	BB	BB	BB	BB	BB	BB	BB	BB	BB	BB	BB	BB	BB	BB	BB	BB	BB	BB	BB	BB	BB	BB	BB	BB	BB
67413	BB	BB	BB	BB	BB	BB	BB	BB	BB	BB	BB	BB	BB	BB	BB	BB	BB	BB	BB	BB	BB	BB	BB	BB	BB	BB	BB	BB	BB	BB	BB	BB	BB	BB	BB	BB	BB	BB	BB	BB	BB	BB	BB	BB	BB	BB	BB	BB	BB
67412	BB	BB	BB	BB	BB	BB	BB	BB	BB	BB	BB	BB	BB	BB	BB	BB	BB	BB	BB	BB	BB	BB	BB	BB	BB	BB	BB	BB	BB	BB	BB	BB	BB	BB	BB	BB	BB	BB	BB	BB	BB	BB	BB	BB	BB	BB	BB	BB	BB
53713	BB	BB	BB	BB	BB	BB	BB	BB	BB	BB	BB	BB	BB	BB	BB	BB	BB	BB	BB	BB	BB	BB	BB	BB	BB	BB	BB	BB	BB	BB	BB	BB	BB	BB	BB	BB	BB	BB	BB	BB	BB	BB	BB	BB	BB	BB	BB	BB	BB
11910	BB	BB	BB	BB	BB	BB	BB	BB	BB	BB	BB	BB	BB	BB	BB	BB	BB	BB	BB	BB	BB	BB	BB	BB	BB	BB	BB	BB	BB	BB	BB	BB	BB	BB	BB	BB	BB	BB	BB	BB	BB	BB	BB	BB	BB	BB	BB	BB	BB
55188	BB	BB	BB	BB	BB	BB	BB	AA	BB	BB	BB	BB	BB	BB	BB	BB	BB	AA	BB	BB	AA	BB	BB	AA	BB	BB	BB	BB	BB	BB	BB	BB	AA	BB	BB	BB	BB	BB	BB	BB	BB	BB	BB	BB	BB	BB	BB	BB	BB
14410	BB	BB	BB	BB	BB	BB	BB	AA	BB	BB	BB	BB	BB	BB	BB	BB	BB	AA	BB	BB	AA	BB	BB	AA	BB	BB	BB	BB	BB	BB	BB	BB	AA	BB	BB	BB	BB	BB	BB	BB	BB	BB	BB	BB	BB	BB	BB	BB	BB
79417	BB	BB	BB	BB	BB	BB	BB	AA	BB	BB	BB	BB	BB	BB	BB	BB	BB	AA	BB	BB	AA	BB	BB	AA	BB	BB	BB	BB	BB	BB	AA	BB	AA	BB	BB	BB	BB	BB	BB	BB	BB	BB	BB	BB	BB	BB	BB	BB	BB
39877	BB	BB	BB	BB	BB	BB	BB	AA	BB	BB	BB	BB	BB	BB	BB	BB	BB	AA	BB	BB	AA	BB	BB	AA	BB	BB	BB	BB	BB	BB	AA	BB	AA	BB	BB	BB	BB	BB	BB	BB	BB	BB	BB	BB	BB	BB	BB	BB	BB
9567	BB	BB	BB	BB	BB	BB	BB	AA	BB	BB	BB	BB	AA	BB	BB	BB	BB	AA	BB	AA	AA	BB	AA	AA	BB	AA	BB	BB	BB	BB	AA	BB	AA	BB	BB	BB	BB	BB	BB	BB	BB	BB	AA	BB	BB	AA	BB	BB	BB
66602	BB	BB	BB	BB	BB	BB	BB	AA	BB	BB	BB	BB	AA	BB	BB	BB	BB	AA	BB	AA	AA	BB	AA	AA	BB	AA	BB	BB	BB	BB	AA	BB	AA	BB	BB	BB	BB	BB	BB	BB	BB	BB	AA	BB	BB	AA	BB	BB	BB
11955	BB	BB	BB	BB	BB	BB	BB	AA	BB	BB	BB	BB	AA	BB	BB	BB	BB	AA	BB	AA	AA	BB	AA	AA	BB	AA	BB	BB	BB	BB	AA	BB	AA	BB	BB	BB	BB	BB	BB	BB	BB	BB	AA	BB	BB	AA	BB	BB	BB
66601	BB	BB	BB	BB	BB	BB	BB	AA	BB	BB	BB	BB	AA	BB	BB	BB	BB	AA	BB	AA	AA	BB	AA	AA	BB	AA	BB	BB	BB	BB	AA	BB	AA	BB	BB	BB	BB	BB	BB	BB	BB	BB	AA	BB	BB	AA	BB	BB	BB
66600	BB	BB	BB	BB	BB	BB	BB	AA	BB	BB	BB	BB	AA	BB	BB	BB	BB	AA	BB	AA	AA	BB	AA	AA	BB	AA	BB	BB	BB	BB	AA	BB	AA	BB	BB	BB	BB	BB	BB	BB	BB	BB	AA	BB	BB	AA	BB	BB	BB
66218	BB	BB	BB	BB	BB	BB	BB	AA	BB	BB	BB	BB	AA	BB	BB	BB	BB	AA	BB	AA	AA	BB	AA	AA	BB	AA	BB	BB	BB	BB	AA	BB	AA	BB	BB	BB	BB	BB	BB	BB	BB	BB	AA	BB	BB	AA	BB	BB	BB
75365	BB	BB	BB	BB	BB	BB	BB	AA	BB	BB	BB	BB	AA	BB	BB	BB	BB	AA	BB	AA	AA	BB	AA	AA	BB	AA	BB	BB	BB	BB	AA	BB	AA	BB	BB	BB	BB	BB	BB	BB	BB	BB	AA	BB	BB	AA	BB	BB	BB
66603	BB	BB	BB	BB	BB	BB	BB	AA	BB	BB	BB	BB	AA	BB	BB	BB	BB	AA	BB	AA	AA	BB	AA	AA	BB	AA	BB	BB	BB	BB	AA	BB	AA	BB	BB	BB	BB	BB	BB	BB	BB	BB	AA	BB	BB	AA	BB	BB	BB
29622	BB	BB	BB	BB	BB	BB	BB	AA	BB	BB	BB	BB	AA	BB	BB	BB	BB	AA	BB	AA	AA	BB	AA	AA	BB	AA	BB	BB	BB	BB	AA	BB	AA	BB	BB	BB	BB	BB	BB	BB	BB	BB	AA	BB	BB	AA	BB	BB	BB
80002	BB	BB	BB	BB	BB	BB	BB	AA	BB	BB	BB	BB	BB	BB	BB	BB	BB	AA	BB	AA	AA	BB	AA	AA	BB	AA	BB	BB	BB	BB	AA	BB	AA	BB	BB	BB	BB	BB	BB	BB	BB	BB	AA	BB	BB	AA	BB	BB	BB
75876	BB	BB	BB	BB	BB	BB	BB	AA	BB	BB	BB	BB	BB	BB	BB	BB	BB	AA	BB	AA	AA	BB	AA	AA	BB	AA	BB	BB	BB	BB	AA	BB	AA	BB	BB	BB	BB	BB	BB	BB	BB	BB	AA	BB	BB	AA	BB	BB	BB
10958	BB	BB	BB	BB	BB	BB	BB	AA	BB	BB	BB	BB	BB	BB	BB	BB	BB	AA	BB	AB	AB	BB	AB	AB	BB	AB	BB	BB	BB	BB	AB	BB	AB	BB	BB	BB	BB	BB	BB	BB	BB	BB	AB	BB	BB	NC	BB	BB	BB
57778	BB	BB	BB	BB	BB	BB	BB	AA	BB	BB	BB	BB	BB	BB	BB	BB	BB	AA	BB	AB	AB	BB	AB	AB	BB	AB	BB	BB	BB	BB	AB	BB	AB	BB	BB	BB	BB	BB	BB	BB	BB	BB	AB	BB	BB	AB	BB	BB	BB
33750	BB	BB	BB	BB	BB	BB	BB	AA	BB	BB	BB	BB	BB	BB	BB	BB	BB	AA	BB	AB	AB	BB	AB	AB	BB	AB	BB	BB	BB	BB	AB	BB	AB	BB	BB	BB	BB	BB	BB	BB	BB	BB	AB	BB	BB	AB	BB	BB	BB
75264	BB	BB	BB	BB	BB	BB	BB	AA	BB	BB	BB	BB	BB	BB	BB	BB	BB	AA	BB	AB	AB	BB	AB	AB	BB	AB	BB	BB	BB	BB	AB	BB	AB	BB	BB	BB	BB	BB	BB	BB	BB	BB	AB	BB	BB	AB	BB	BB	BB
40333	BB	BB	BB	BB	BB	BB	BB	AA	BB	BB	BB	BB	BB	BB	BB	BB	BB	AA	BB	AB	AB	BB	AB	AB	BB	AB	BB	BB	BB	BB	AB	BB	AB	BB	BB	BB	BB	BB	BB	BB	BB	BB	AB	BB	BB	AB	BB	BB	BB
10710	BB	BB	BB	BB	BB	BB	BB	AA	BB	BB	BB	BB	BB	BB	BB	BB	BB	AA	BB	AB	AB	BB	AB	AB	BB	AB	BB	BB	BB	BB	AB	BB	AB	BB	BB	BB	BB	BB	BB	BB	BB	BB	AB	BB	BB	AB	BB	BB	BB
75815	BB	BB	BB	BB	BB	BB	BB	AA	BB	BB	BB	BB	BB	BB	BB	BB	BB	AA	BB	AB	AB	BB	AB	AB	BB	AB	BB	BB	BB	BB	AB	BB	AB	BB	BB	BB	BB	BB	BB	BB	BB	BB	AB	BB	BB	AB	BB	BB	BB
71485	BB	BB	BB	BB	BB	BB	BB	AA	BB	BB	BB	BB	BB	BB	BB	BB	BB	AA	BB	AB	AB	BB	AB	AB	BB	AB	BB	BB	BB	BB	AB	BB	AB	BB	BB	BB	BB	BB	BB	BB	BB	BB	AB	BB	BB	AB	BB	BB	BB
55353	BB	BB	BB	BB	BB	BB	BB	AA	BB	BB	BB	BB	BB	BB	BB	BB	BB	AA	BB	AB	AB	BB	AB	AB	BB	AB	BB	BB	BB	BB	AB	BB	AB	BB	BB	BB	BB	BB	BB	BB	BB	BB	AB	BB	BB	AB	BB	BB	BB
40335	BB	BB	BB	BB	BB	BB	BB	AA	BB	BB	BB	BB	BB	BB	BB	BB	BB	AA	BB	AB	AB	BB	AB	AB	BB	AB	BB	BB	BB	BB	AB	BB	AB	BB	BB	BB	BB	BB	BB	BB	BB	BB	AB	BB	BB	AB	BB	BB	BB
33749	BB	BB	BB	BB	BB	BB	BB	AA	BB	BB	BB	BB	BB	BB	BB	BB	BB	AA	BB	AB	AB	BB	AB	AB	BB	AB	BB	BB	BB	BB	AB	BB	AB	BB	BB	BB	BB	BB	BB	BB	BB	BB	AB	BB	BB	AB	BB	BB	BB
27480	BB	BB	BB	BB	BB	BB	BB	AA	BB	BB	BB	BB	BB	BB	BB	BB	BB	AA	BB	AB	AB	BB	AB	AB	BB	AB	BB	BB	BB	BB	AB	BB	AB	BB	BB	BB	BB	BB	BB	BB	BB	BB	AB	BB	BB	AB	BB	BB	BB
61273	BB	BB	BB	BB	BB	BB	BB	AA	BB	BB	BB	BB	BB	BB	BB	BB	BB	AA	BB	AB	AB	BB	AB	AB	BB	AB	BB	BB	BB	BB	AB	BB	AB	BB	BB	BB	BB	BB	BB	BB	BB	BB	AB	BB	BB	AB	BB	BB	BB
78983	BB	BB	BB	BB	BB	BB	BB	AA	BB	BB	BB	BB	BB	BB	BB	BB	BB	AA	BB	AB	AB	BB	AB	AB	BB	AB	BB	BB	BB	BB	AB	BB	AB	BB	BB	BB	BB	BB	BB	BB	BB	BB	AB	BB	BB	AB	BB	BB	BB
75134	BB	BB	BB	BB	BB	BB	BB	AA	BB	BB	BB	BB	BB	BB	BB	BB	BB	AA	BB	AB	AB	BB	AB	AB	BB	AB	BB	BB	BB	BB	AB	BB	AB	BB	BB	BB	BB	BB	BB	BB	BB	BB	AB	BB	BB	AB	BB	BB	BB
55355	BB	BB	BB	BB	BB	BB	BB	AA	BB	BB	BB	BB	BB	BB	BB	BB	BB	AA	BB	AB	AB	BB	AB	AB	BB	AB	BB	BB	BB	BB	AB	BB	AB	BB	BB	BB	BB	BB	BB	BB	BB	BB	AB	BB	BB	AB	BB	BB	BB
55352	BB	BB	BB	BB	BB	BB	BB	AA	BB	BB	BB	BB	BB	BB	BB	BB	BB	AA	BB	AB	AB	BB	AB	AB	BB	AB	BB	BB	BB	BB	AB	BB	AB	BB	BB	BB	BB	BB	BB	BB	BB	BB	AB	BB	BB	AB	BB	BB	BB
51478	BB	BB	BB	BB	BB	BB	BB	AA	BB	BB	BB	BB	BB	BB	BB	BB	BB	AA	BB	AB	AB	BB	AB	AB	BB	AB	BB	BB	BB	BB	AB	BB	AB	BB	BB	BB	BB	BB	BB	BB	BB	BB	AB	BB	BB	AB	BB	BB	BB
44959	BB	BB	BB	BB	BB	BB	BB	AA	BB	BB	BB	BB	BB	BB	BB	BB	BB	AA	BB	AB	AB	BB	AB	AB	BB	AB	BB	BB	BB	BB	AB	BB	NC	BB	BB	BB	BB	BB	BB	BB	BB	BB	AB	BB	BB	AB	BB	BB	BB
29890	BB	BB	BB	BB	BB	BB	BB	AA	BB	BB	BB	BB	BB	BB	BB	BB	BB	AA	BB	AB	AB	BB	AA	AB	BB	AB	BB	BB	BB	BB	AB	BB	AB	BB	BB	BB	BB	BB	BB	BB	BB	BB	AB	BB	BB	AB	BB	BB	BB
1211	BB	BB	BB	BB	BB	BB	BB	AA	BB	BB	BB	BB	BB	BB	BB	BB	BB	AA	BB	AB	AB	BB	AA	AB	BB	AB	BB	BB	BB	BB	AB	BB	AB	BB	BB	BB	BB	BB	BB	BB	BB	BB	AB	BB	BB	AB	BB	BB	BB
36543	BB	BB	BB	BB	BB	BB	BB	AA	BB	BB	BB	BB	AB	BB	BB	BB	BB	AA	BB	AB	AB	BB	AA	AB	BB	AB	BB	BB	BB	BB	AB	BB	AB	BB	BB	BB	BB	BB	BB	BB	BB	BB	AB	BB	BB	AB	BB	BB	BB
26040	BB	BB	BB	BB	BB	BB	BB	AA	BB	BB	BB	BB	AB	BB	BB	BB	BB	AA	BB	AB	AB	BB	AA	AB	BB	AB	BB	BB	BB	BB	AB	BB	AB	BB	BB	BB	BB	BB	BB	BB	BB	BB	AB	BB	BB	AB	BB	BB	BB
58142	BB	BB	BB	BB	BB	BB	BB	AA	BB	BB	BB	BB	AB	BB	BB	BB	BB	AA	BB	AB	AB	BB	AA	AB	BB	AB	BB	BB	BB	BB	AB	BB	AB	BB	BB	BB	BB	BB	BB	BB	BB	BB	AB	BB	BB	AB	BB	BB	BB
54076	BB	BB	BB	BB	BB	BB	BB	AA	BB	BB	BB	BB	AB	BB	BB	BB	BB	AA	BB	AB	AB	BB	AA	AB	BB	AB	BB	BB	BB	BB	AB	BB	AB	BB	BB	BB	BB	BB	BB	BB	BB	BB	AB	BB	BB	AB	BB	BB	BB
44659	BB	BB	BB	BB	BB	BB	BB	AA	BB	BB	BB	BB	AB	BB	BB	BB	BB	AA	BB	AB	AB	BB	AA	AB	BB	AB	BB	BB	BB	BB	AB	BB	AB	BB	BB	BB	BB	BB	BB	BB	BB	BB	AB	BB	BB	AB	BB	BB	BB
553	BB	BB	BB	BB	BB	BB	BB	AA	BB	BB	BB	BB	AB	BB	BB	BB	BB	AA	BB	AB	AB	BB	AA	AB	BB	AB	BB	BB	BB	BB	AB	BB	AB	BB	BB	BB	BB	BB	BB	BB	BB	BB	AB	BB	BB	AB	BB	BB	BB
552	BB	BB	BB	BB	BB	BB	BB	AA	BB	BB	BB	BB	AB	BB	BB	BB	BB	AA	BB	AB	AB	BB	AA	AB	BB	AB	BB	BB	BB	BB	AB	BB	AB	BB	BB	BB	BB	BB	BB	BB	BB	BB	AB	BB	BB	AB	BB	BB	BB
81575	BB	BB	BB	BB	BB	BB	BB	AA	BB	BB	BB	BB	AB	BB	BB	BB	BB	AA	BB	AB	AB	BB	AA	AB	BB	AB	BB	BB	BB	BB	AB	BB	AB	BB	BB	BB	BB	BB	BB	BB	BB	BB	AB	BB	BB	AB	BB	BB	BB
80177	BB	BB	BB	BB	BB	BB	BB	AA	BB	BB	BB	BB	AB	BB	BB	BB	BB	AA	BB	AB	AB	BB	AA	AB	BB	AB	BB	BB	BB	BB	AB	BB	AB	BB	BB	BB	BB	BB	BB	BB	BB	BB	AB	BB	BB	AB	BB	BB	BB
41785	BB	BB	BB	BB	BB	BB	BB	AA	BB	BB	BB	BB	AB	BB	BB	BB	BB	AA	BB	AB	AB	BB	AA	AB	BB	AB	BB	BB	BB	BB	AB	BB	AB	BB	BB	BB	BB	BB	BB	BB	BB	BB	AB	BB	BB	AB	BB	BB	BB
36242	BB	BB	BB	BB	BB	BB	BB	AA	BB	BB	BB	BB	AB	BB	BB	BB	BB	AA	BB	AB	AB	BB	AA	AB	BB	AB	BB	BB	BB	BB	AB	BB	AB	BB	BB	BB	BB	BB	BB	BB	BB	BB	AB	BB	BB	AB	BB	BB	BB
8366	BB	BB	BB	BB	BB	BB	BB	AA	BB	BB	BB	BB	AB	BB	BB	BB	BB	AA	BB	AB	AB	BB	AA	AB	BB	AB	BB	BB	BB	BB	AB	BB	AB	BB	BB	BB	BB	BB	BB	BB	BB	BB	AB	BB	BB	AB	BB	BB	BB
9568	BB	BB	BB	BB	BB	BB	BB	AA	BB	BB	BB	BB	AB	BB	BB	BB	BB	AA	BB	AB	AB	BB	AA	AB	BB	AB	BB	BB	BB	BB	AB	BB	AB	BB	BB	BB	BB	BB	BB	BB	BB	BB	AB	BB	BB	AB	BB	BB	BB
40518	BB	BB	BB	BB	BB	BB	BB	AA	BB	AB	AB	BB	AB	BB	BB	BB	BB	AA	BB	AB	AB	BB	AA	AB	BB	AB	BB	BB	BB	BB	AB	BB	AB	BB	BB	BB	BB	BB	BB	BB	BB	BB	AB	BB	BB	AB	BB	BB	BB
24036	BB	BB	BB	BB	BB	BB	BB	AA	BB	AB	AB	BB	AA	BB	BB	BB	BB	AA	BB	AB	AB	BB	AA	AB	BB	AB	BB	BB	BB	BB	AB	BB	AB	BB	BB	BB	BB	BB	AB	BB	BB	BB	AB	BB	BB	AB	BB	BB	BB
12224	BB	BB	BB	BB	BB	BB	BB	AA	BB	AB	AB	BB	AA	BB	BB	BB	BB	AA	BB	AB	AB	BB	AA	AB	BB	AB	BB	BB	BB	BB	AB	BB	AB	AB	BB	BB	BB	BB	AB	BB	BB	BB	AB	BB	BB	AB	BB	BB	BB
72039	BB	BB	BB	BB	BB	BB	BB	AA	BB	AB	AB	BB	AA	BB	BB	BB	BB	AA	BB	AB	AB	BB	AA	AB	BB	AB	BB	BB	BB	BB	AB	BB	AB	AB	BB	BB	BB	BB	AB	BB	BB	BB	AB	BB	BB	AB	BB	BB	BB
61585	BB	BB	BB	BB	BB	BB	BB	AA	BB	AB	AB	BB	AA	BB	BB	BB	BB	AA	BB	AB	AB	BB	AA	AB	BB	AB	BB	BB	BB	BB	AB	BB	AB	AB	BB	BB	BB	BB	AB	BB	BB	BB	AB	BB	BB	AB	BB	BB	BB
67079	BB	BB	BB	BB	BB	NC	BB	AA	BB	AB	AB	BB	AA	BB	BB	AB	BB	AA	BB	AB	AB	BB	AA	AB	AB	AB	BB	BB	BB	BB	AB	BB	AB	AB	BB	BB	BB	BB	AB	AB	BB	BB	AB	BB	BB	AB	BB	BB	BB
67078	BB	BB	BB	BB	BB	NC	BB	AA	BB	AB	AB	BB	AA	BB	BB	AB	BB	AA	BB	AB	AB	BB	AA	AB	AB	AB	BB	BB	BB	BB	AB	BB	AB	AB	BB	BB	BB	BB	AB	AB	BB	BB	AB	BB	BB	AB	BB	BB	BB
73938	AB	BB	AB	BB	BB	BB	AB	AA	BB	BB	AB	AB	AA	BB	BB	AB	BB	AA	BB	AB	AB	BB	AA	AB	AB	AB	BB	BB	BB	AB	AB	BB	AB	AB	BB	BB	BB	BB	AA	AB	AB	BB	AB	BB	BB	AB	BB	BB	BB
70424	AB	BB	AB	BB	BB	BB	AB	AA	BB	BB	AB	AB	AA	BB	BB	AB	BB	AA	BB	AB	AB	BB	AA	AB	AB	AB	BB	BB	BB	AB	AB	BB	AB	AB	BB	BB	BB	BB	AA	AB	AB	BB	AB	BB	BB	AB	BB	BB	BB
72985	AB	BB	AB	BB	BB	BB	AB	AA	BB	BB	AB	AB	AA	BB	BB	AB	BB	AA	BB	AB	AB	BB	AA	AB	AB	AB	BB	BB	BB	AB	AB	BB	AB	AB	BB	BB	BB	BB	AA	AB	AB	BB	AB	BB	BB	AB	BB	BB	BB
81517	AB	BB	AB	BB	BB	BB	AB	AA	BB	BB	AB	AB	AA	BB	BB	AB	BB	AA	BB	AB	AB	BB	AA	AB	AB	AB	BB	BB	BB	AB	AB	BB	AB	AB	BB	BB	BB	BB	AA	AB	AB	BB	AB	BB	BB	AB	BB	BB	BB
69176	AB	BB	AB	BB	BB	BB	AB	AA	BB	BB	AB	AB	AA	BB	BB	AB	BB	AA	BB	AB	AB	BB	AA	AB	AB	AB	BB	BB	BB	AB	AB	BB	AB	AB	BB	BB	BB	BB	AA	AB	AB	BB	AB	BB	BB	AB	BB	BB	BB
69175	AB	BB	AB	BB	BB	BB	AB	AA	BB	BB	AB	AB	AA	BB	BB	AB	BB	AA	BB	AB	AB	BB	AA	AB	AB	AB	BB	BB	BB	AB	AB	BB	AB	AB	BB	BB	BB	BB	AA	AB	AB	BB	AB	BB	BB	AB	BB	BB	BB
79337	AB	BB	AB	BB	BB	BB	AB	AA	BB	BB	AB	AB	AA	BB	BB	AB	BB	AA	BB	AB	AB	BB	AA	AB	AB	AB	BB	BB	BB	AB	AB	BB	AB	AB	BB	BB	BB	BB	AA	AB	AB	BB	AB	BB	BB	AB	BB	BB	BB
77702	AB	BB	AB	BB	BB	BB	AB	AA	BB	BB	AB	AB	AA	BB	BB	AB	BB	AA	BB	AB	AB	BB	AA	AB	AB	AB	BB	BB	BB	AB	AB	BB	AB	AB	BB	BB	BB	BB	AA	AB	AB	BB	AB	BB	BB	AB	BB	BB	BB
71378	AB	BB	AB	BB	BB	BB	AB	AA	BB	BB	AB	AB	AA	BB	BB	AB	BB	AA	BB	AB	AB	BB	AA	AB	AB	AB	BB	BB	BB	AB	AB	BB	AB	AB	BB	BB	BB	BB	AA	AB	AB	BB	AB	BB	BB	AB	BB	BB	BB
14461	AB	BB	AB	BB	BB	BB	AB	AA	BB	BB	AB	AB	AA	BB	BB	AB	BB	AA	BB	AB	AB	BB	AA	AB	AB	AB	BB	BB	BB	AB	AB	BB	AB	AB	BB	BB	BB	BB	AA	AB	AB	BB	AB	BB	BB	AB	BB	BB	BB
73937	AB	BB	AB	BB	BB	BB	AB	AA	BB	BB	AB	AB	AA	BB	BB	AB	BB	AA	BB	AB	AB	BB	AA	AB	AB	AB	BB	BB	BB	AB	AB	BB	AB	AB	BB	BB	BB	BB	AA	AB	AB	BB	AB	BB	BB	AB	BB	BB	BB
47620	AB	BB	AB	BB	BB	BB	AB	AA	BB	BB	AB	AB	AA	BB	BB	AB	BB	AA	BB	AB	AB	BB	AA	AB	AB	AB	BB	BB	BB	AB	AB	BB	AB	AB	BB	BB	BB	BB	AA	AB	AB	BB	AB	BB	BB	AB	BB	BB	BB
34830	AB	BB	AB	BB	BB	BB	AB	AA	BB	BB	AB	AB	AA	BB	BB	AB	BB	AA	BB	AB	AB	BB	AA	AB	AB	AB	BB	BB	BB	AB	AB	BB	AB	AB	BB	BB	BB	BB	AA	AB	AB	BB	AB	BB	BB	AB	BB	BB	BB
70731	AB	BB	AB	BB	BB	BB	AB	AA	BB	BB	AB	AB	AA	BB	BB	AB	BB	AA	BB	AB	AB	BB	AA	AB	AB	AB	BB	BB	BB	AB	AB	BB	AB	AB	BB	BB	BB	BB	AA	AB	AB	BB	AB	BB	BB	AB	BB	BB	BB
80305	AB	BB	AB	BB	BB	BB	AB	AA	BB	BB	AB	AB	AA	BB	BB	AB	BB	AA	BB	AB	AB	BB	AA	AB	AB	AB	BB	BB	BB	AB	AB	BB	AB	AB	BB	BB	BB	BB	AA	AB	AB	BB	AB	BB	BB	AB	BB	BB	BB
69199	AB	BB	AB	BB	BB	BB	AB	AA	BB	BB	AB	AB	AA	BB	BB	AB	BB	AA	BB	AB	AB	BB	AA	AB	AB	AB	BB	BB	BB	AB	AB	BB	AB	AB	BB	BB	BB	BB	AA	AB	AB	BB	AB	BB	BB	AB	BB	BB	BB
40242	AB	BB	AB	BB	BB	BB	AB	AA	BB	BB	AB	AB	AA	BB	BB	AB	BB	AA	BB	AB	AB	BB	AA	AB	AB	AB	BB	BB	BB	AB	AB	BB	AB	AB	BB	BB	BB	BB	AA	AB	AB	BB	AB	BB	BB	AB	BB	BB	BB
77700	AB	BB	AB	BB	BB	BB	AB	AA	BB	BB	AB	AB	AA	BB	BB	AB	BB	AA	BB	AB	AB	BB	AA	AB	AB	AB	BB	BB	BB	AB	AB	BB	AB	AB	BB	BB	BB	BB	AA	AB	AB	BB	AB	BB	BB	AB	BB	BB	BB
74901	AB	BB	AB	BB	BB	BB	AB	AA	BB	BB	AB	AB	AA	BB	BB	AB	BB	AA	BB	AB	AB	BB	AA	AB	AB	AB	BB	BB	BB	AB	AB	BB	AB	AB	BB	BB	BB	BB	AA	AB	AB	BB	AB	BB	BB	AB	BB	BB	BB
74194	AB	BB	AB	BB	BB	BB	AB	AA	BB	BB	AB	AB	AA	BB	BB	AB	BB	AA	BB	AB	AB	BB	AA	AB	AB	AB	BB	BB	BB	AB	AB	BB	AB	AB	BB	BB	BB	BB	AA	AB	AB	BB	AB	BB	BB	AB	BB	BB	BB
72839	AB	BB	AB	BB	BB	BB	AB	AA	BB	BB	AB	AB	AA	BB	BB	AB	BB	AA	BB	AB	AB	BB	AA	AB	AB	AB	BB	BB	BB	AB	AB	BB	AB	AB	BB	BB	BB	BB	AA	AB	AB	BB	AB	BB	BB	AB	BB	BB	BB
61592	AB	BB	AB	BB	BB	BB	AB	AA	BB	BB	AB	AB	AA	BB	BB	AB	BB	AA	BB	AB	AB	BB	AA	AB	AB	AB	BB	BB	BB	AB	AB	BB	AB	AB	BB	BB	BB	BB	AA	AB	AB	BB	AB	BB	BB	AB	BB	BB	BB
58326	AB	BB	AB	BB	BB	BB	AB	AA	BB	BB	AB	AB	AA	BB	BB	AB	BB	AA	BB	AB	AB	BB	AA	AB	AB	AB	BB	BB	BB	AB	AB	BB	AB	AB	BB	BB	BB	BB	AA	AB	AB	BB	AB	BB	BB	AB	BB	BB	BB
53488	AB	BB	AB	BB	BB	BB	AB	AA	BB	BB	AB	AB	AA	BB	BB	AB	BB	AA	BB	AB	AB	BB	AA	AB	AB	AB	BB	BB	BB	AB	AB	BB	AB	AB	BB	BB	BB	BB	AA	AB	AB	BB	AB	BB	BB	AB	BB	BB	BB
43285	AB	BB	AB	BB	BB	BB	AB	AA	BB	BB	AB	AB	AA	BB	BB	AB	BB	AA	BB	AB	AB	BB	AA	AB	AB	AB	BB	BB	BB	AB	AB	BB	AB	AB	BB	BB	BB	BB	AA	AB	AB	BB	AB	BB	BB	AB	BB	BB	BB
27926	AB	BB	AB	BB	BB	BB	AB	AA	BB	BB	AB	AB	AA	BB	BB	AB	BB	AA	BB	AB	AB	BB	AA	AB	AB	AB	BB	BB	BB	AB	AB	BB	AB	AB	BB	BB	BB	BB	AA	AB	AB	BB	AB	BB	BB	AB	BB	BB	BB
21510	AB	BB	AB	BB	BB	BB	AB	AA	BB	BB	AB	AB	AA	BB	BB	AB	BB	AA	BB	AB	AB	BB	AA	AB	AB	AB	BB	BB	BB	AB	AB	BB	AB	AB	BB	BB	BB	BB	AA	AB	AB	BB	AB	BB	BB	AB	BB	BB	BB
12513	AB	BB	AB	BB	BB	BB	AB	AA	BB	BB	AB	AB	AA	BB	BB	AB	BB	AA	BB	AB	AB	BB	AA	AB	AB	AB	BB	BB	BB	AB	AB	BB	AB	AB	BB	BB	BB	BB	AA	AB	AB	BB	AB	BB	BB	AB	BB	BB	BB
11723	AB	BB	AB	BB	BB	BB	AB	AA	BB	BB	AB	AB	AA	BB	BB	AB	BB	AA	BB	AB	AB	BB	AA	AB	AB	AB	BB	BB	BB	AB	AB	BB	AB	AB	BB	BB	BB	BB	AA	AB	AB	BB	AB	BB	BB	AB	BB	BB	BB
6111	AB	BB	AB	BB	BB	BB	AB	AA	BB	BB	AB	AB	AA	BB	BB	AB	BB	AA	BB	AB	AB	BB	AA	AB	AB	AB	BB	BB	BB	AB	AB	BB	AB	AB	BB	BB	BB	BB	AA	AB	AB	BB	AB	BB	BB	AB	BB	BB	BB
846	AB	BB	AB	BB	BB	BB	AB	AA	BB	BB	AB	AB	AA	BB	BB	AB	BB	AA	BB	AB	AB	BB	AA	AB	AB	AB	BB	BB	BB	AB	AB	BB	AB	AB	BB	BB	BB	BB	AA	AB	AB	BB	AB	BB	BB	AB	BB	BB	BB
105	AB	BB	AB	BB	BB	BB	AB	AA	BB	BB	AB	AB	AA	BB	BB	AB	BB	AA	BB	AB	AB	BB	AA	AB	AB	AB	BB	BB	BB	AB	AB	BB	AB	AB	BB	BB	BB	BB	AA	AB	AB	BB	AB	BB	BB	AB	BB	BB	BB
73008	AB	BB	AB	BB	BB	BB	AB	AA	BB	BB	AB	AB	AA	BB	BB	AB	BB	AA	BB	AB	AB	BB	AA	AB	AB	AB	BB	BB	BB	AB	AB	BB	AB	AB	BB	BB	BB	BB	AA	AB	AB	BB	AB	BB	BB	AB	BB	BB	BB
43286	AB	BB	AB	BB	BB	BB	AB	AA	BB	BB	AB	AB	AA	BB	BB	AB	BB	AA	BB	AB	AB	BB	AA	AB	AB	AB	BB	BB	BB	AB	AB	BB	AB	AB	BB	BB	BB	BB	AA	AB	AB	BB	AB	BB	BB	AB	BB	BB	BB
79338	AB	BB	AB	BB	BB	BB	AB	AA	BB	BB	AB	AB	AA	BB	BB	AB	BB	AA	BB	AB	AB	BB	AA	AB	AB	AB	BB	BB	BB	AB	AB	BB	AB	AB	BB	BB	BB	BB	AA	AB	AB	BB	AB	BB	BB	AB	BB	BB	BB
73939	AB	BB	AB	BB	BB	BB	AB	AA	BB	BB	AB	AB	AA	BB	BB	AB	BB	AA	BB	AB	AB	BB	AA	AB	AB	AB	BB	BB	BB	AB	AB	BB	AB	AB	BB	BB	BB	BB	AA	AB	AB	BB	AB	BB	BB	AB	BB	BB	BB
72984	AB	BB	AB	BB	BB	BB	AB	AA	BB	BB	AB	AB	AA	BB	BB	AB	BB	AA	BB	AB	AB	BB	AA	AB	AB	AB	BB	BB	BB	AB	AB	BB	AB	AB	BB	BB	BB	BB	AA	AB	AB	BB	AB	BB	BB	AB	BB	BB	BB
72983	AB	BB	AB	BB	BB	BB	AB	AA	BB	BB	AB	AB	AA	BB	BB	AB	BB	AA	BB	AB	AB	BB	AA	AB	AB	AB	BB	BB	BB	AB	AB	BB	AB	AB	BB	BB	BB	BB	AA	AB	AB	BB	AB	BB	BB	AB	BB	BB	BB
61796	AB	BB	AB	BB	BB	BB	AB	AA	BB	BB	AB	AB	AA	BB	BB	AB	BB	AA	BB	AB	AB	BB	AA	AB	AB	AB	BB	BB	BB	AB	AB	BB	AB	AB	BB	BB	BB	BB	AA	AB	AB	BB	AB	BB	BB	AB	BB	BB	BB
42829	AB	BB	AB	BB	BB	BB	AB	AA	BB	BB	AB	AB	AA	BB	BB	AB	BB	AA	BB	AB	AB	BB	AA	AB	AB	AB	BB	BB	BB	AB	AB	BB	AB	AB	BB	BB	BB	BB	AA	AB	AB	BB	AB	BB	BB	AB	BB	BB	BB
36291	AB	BB	AB	BB	BB	BB	AB	AA	BB	BB	AB	AB	AA	BB	BB	AB	BB	AA	BB	AB	AB	BB	AA	AB	AB	AB	BB	BB	BB	AB	AB	BB	AB	AB	BB	BB	BB	BB	AA	AB	AB	BB	AB	BB	BB	AB	BB	BB	BB
28833	AB	BB	AB	BB	BB	BB	AB	AA	BB	BB	AB	AB	AA	BB	BB	AB	BB	AA	BB	AB	AB	BB	AA	AB	AB	AB	BB	BB	BB	AB	AB	BB	AB	AB	BB	BB	BB	BB	AA	AB	AB	BB	AB	BB	BB	AB	BB	BB	BB
27927	AB	BB	AB	BB	BB	BB	AB	AA	BB	BB	AB	AB	AA	BB	BB	AB	BB	AA	BB	AB	AB	BB	AA	AB	AB	AB	BB	BB	BB	AB	AB	BB	AB	AB	BB	BB	BB	BB	AA	AB	AB	BB	AB	BB	BB	AB	BB	BB	BB
22945	AB	BB	AB	BB	BB	BB	AB	AA	BB	BB	AB	AB	AA	BB	BB	AB	BB	AA	BB	AB	AB	BB	AA	AB	AB	AB	BB	BB	BB	AB	AB	BB	AB	AB	BB	BB	BB	BB	AA	AB	AB	BB	AB	BB	BB	AB	BB	BB	BB
22909	AB	BB	AB	BB	BB	BB	AB	AA	BB	BB	AB	AB	AA	BB	BB	AB	BB	AA	BB	AB	AB	BB	AA	AB	AB	AB	BB	BB	BB	AB	AB	BB	AB	AB	BB	BB	BB	BB	AA	AB	AB	BB	AB	BB	BB	AB	BB	BB	BB
11722	AB	BB	AB	BB	BB	BB	AB	AA	BB	BB	AB	AB	AA	BB	BB	AB	BB	AA	BB	AB	AB	BB	AA	AB	AB	AB	BB	BB	BB	AB	AB	BB	AB	AB	BB	BB	BB	BB	AA	AB	AB	BB	AB	BB	BB	AB	BB	BB	BB
9857	AB	BB	AB	BB	BB	BB	AB	AA	BB	BB	AB	AB	AA	BB	BB	AB	BB	AA	BB	AB	AB	BB	AA	AB	AB	AB	BB	BB	BB	AB	AB	BB	AB	AB	BB	BB	BB	BB	AA	AB	AB	BB	AB	BB	BB	AB	BB	BB	BB
65434	AB	BB	AB	BB	BB	BB	AB	AA	BB	BB	AB	AB	AA	BB	BB	AB	BB	AA	BB	AB	AB	BB	AA	AB	AB	AB	BB	BB	BB	AB	AB	BB	AB	AB	BB	BB	BB	BB	AA	AB	AB	BB	AB	BB	BB	AB	BB	BB	BB
10887	AB	BB	AB	BB	BB	BB	AB	AA	BB	BB	AB	AB	AA	BB	BB	AB	BB	AA	BB	AB	AB	BB	AA	AB	AB	AB	BB	BB	BB	AB	AB	BB	AB	AB	BB	BB	BB	BB	AA	AB	AB	BB	AB	BB	BB	AB	BB	BB	BB
66392	AB	BB	AB	BB	BB	BB	AB	AA	BB	BB	AB	AB	AA	BB	BB	AB	BB	AA	BB	AB	AB	BB	AA	AB	AB	AB	BB	NC	BB	AB	AB	BB	AB	AB	BB	BB	BB	BB	AA	AB	AB	BB	AB	BB	BB	AB	BB	BB	BB
72869	AB	BB	AB	BB	BB	BB	AB	AA	BB	BB	AB	AB	AA	BB	BB	AB	BB	AA	BB	AB	AB	BB	AA	AB	AB	AB	BB	BB	BB	AB	AB	BB	AB	AB	BB	BB	BB	BB	AA	AB	AB	BB	AB	BB	BB	AB	BB	BB	BB
66393	AB	BB	AB	BB	BB	BB	AB	AA	BB	BB	AB	AB	AA	BB	BB	AB	BB	AA	BB	AB	AB	BB	AA	AB	AB	AB	BB	BB	BB	AB	AB	BB	AB	AB	BB	BB	BB	BB	AA	AB	AB	BB	AB	BB	BB	AB	BB	BB	BB
32524	AB	BB	AB	BB	BB	BB	AB	AA	BB	BB	AB	AB	AA	BB	BB	AB	BB	AA	BB	AB	AB	BB	AA	AB	AB	AB	BB	BB	BB	AB	AB	BB	AB	AB	BB	BB	BB	BB	AA	AB	AB	BB	AB	BB	BB	AB	BB	BB	BB
32523	AB	BB	AB	BB	BB	BB	AB	AA	BB	BB	AB	AB	AA	BB	BB	AB	BB	AA	BB	AB	AB	BB	AA	AB	AB	AB	BB	BB	BB	AB	AB	BB	AB	AB	BB	BB	BB	BB	AA	AB	AB	BB	AB	BB	BB	AB	BB	BB	BB
73265	AB	BB	AB	BB	BB	BB	AB	AA	BB	BB	AB	AB	AA	BB	BB	AB	BB	AA	BB	AB	AB	BB	AA	AB	AB	AB	BB	BB	BB	AB	AB	BB	AB	AB	BB	BB	BB	BB	AA	AB	AB	BB	AB	BB	BB	AB	BB	BB	BB
65923	AB	BB	AB	BB	BB	BB	AB	AA	BB	BB	AB	AB	AA	BB	BB	AB	BB	AA	BB	AB	AB	BB	AA	AB	AB	AB	BB	BB	BB	AB	AB	BB	AB	AB	BB	BB	BB	BB	AA	AB	AB	BB	AB	BB	BB	AB	BB	BB	BB
49013	AB	BB	AB	BB	BB	BB	AB	AA	BB	BB	AB	AB	AA	BB	BB	AB	BB	AA	BB	AB	AB	BB	AA	AB	AB	AB	BB	BB	BB	AB	AB	BB	AB	AB	BB	BB	BB	BB	AA	AB	AB	BB	AB	BB	BB	AB	BB	BB	BB
14403	AB	BB	AB	BB	BB	BB	AB	AA	BB	BB	AB	AB	AA	BB	BB	AB	BB	AA	BB	AB	AB	BB	AA	AB	AB	AB	BB	BB	BB	AB	AB	BB	AB	AB	BB	BB	BB	BB	AA	AB	AB	BB	AB	BB	BB	AB	BB	BB	BB
7442	AB	BB	AB	BB	BB	BB	AB	AA	BB	BB	AB	AB	AA	BB	BB	AB	BB	AA	BB	AB	AB	BB	AA	AB	AB	AB	BB	BB	BB	AB	AB	BB	AB	AB	BB	BB	BB	BB	AA	AB	AB	BB	AB	BB	BB	AB	BB	BB	BB
76896	AB	BB	AB	BB	BB	BB	AB	AA	BB	BB	AB	AB	AA	BB	BB	AB	BB	AA	BB	AB	AB	BB	AA	AB	AB	AB	BB	BB	BB	AB	AB	BB	AB	AB	BB	BB	BB	BB	AA	AB	AB	BB	AB	BB	BB	AB	BB	BB	BB
49012	AB	BB	AB	BB	BB	BB	AB	AA	BB	BB	AB	AB	AA	BB	BB	AB	BB	AA	BB	AB	AB	BB	AA	AB	AB	AB	BB	BB	BB	AB	AB	BB	AB	AB	BB	BB	BB	BB	AA	AB	AB	BB	AB	BB	BB	AB	BB	BB	BB
32525	AB	BB	AB	BB	BB	BB	AB	AA	BB	BB	AB	AB	AA	BB	BB	AB	BB	AA	BB	AB	AB	BB	AA	AB	AB	AB	BB	BB	BB	AB	AB	BB	AB	AB	BB	BB	BB	BB	AA	AB	AB	BB	AB	BB	BB	AB	BB	BB	BB
76895	AB	BB	AB	BB	BB	BB	AB	AA	BB	BB	AB	AB	AA	BB	BB	AB	BB	AA	BB	AB	AB	BB	AA	AB	AB	AB	BB	BB	BB	AB	AB	BB	AB	AB	BB	BB	BB	BB	AA	AB	AB	BB	AB	BB	BB	AB	BB	BB	BB
72868	AB	BB	AB	BB	BB	BB	AB	AA	BB	BB	AB	AB	AA	BB	BB	AB	BB	AA	BB	AB	AB	BB	AA	AB	AB	AB	BB	BB	BB	AB	AB	BB	AB	AB	BB	BB	BB	BB	AA	AB	AB	BB	AB	BB	BB	AB	BB	BB	BB
72867	AB	BB	AB	BB	BB	BB	AB	AA	BB	BB	AB	AB	AA	BB	BB	AB	BB	AA	BB	AB	AB	BB	AA	AB	AB	AB	BB	BB	BB	AB	AB	BB	AB	AB	BB	BB	BB	BB	AA	AB	AB	BB	AB	BB	BB	AB	BB	BB	BB
72866	AB	BB	AB	BB	BB	BB	AB	AA	BB	BB	AB	AB	AA	BB	BB	AB	BB	AA	BB	AB	AB	BB	AA	AB	AB	AB	BB	BB	BB	AB	AB	BB	AB	AB	BB	BB	BB	BB	AA	AB	AB	BB	AB	BB	BB	AB	BB	BB	BB
56969	AB	BB	AB	BB	BB	BB	AB	AA	BB	BB	AB	AB	AA	BB	BB	AB	BB	AA	BB	AB	AB	BB	AA	AB	AB	AB	BB	BB	BB	AB	AB	BB	AB	AB	BB	BB	BB	BB	AA	AB	AB	BB	AB	BB	BB	AB	BB	BB	BB
44471	AB	BB	AB	BB	BB	BB	AB	AA	BB	BB	AB	AB	AA	BB	BB	AB	BB	AA	BB	AB	AB	BB	AA	AB	AB	AB	BB	BB	BB	AB	AB	BB	AB	AB	BB	BB	BB	BB	AA	AB	AB	BB	AB	BB	BB	AB	BB	BB	BB
35338	AB	BB	AB	BB	BB	BB	AB	AA	BB	BB	AB	AB	AA	BB	BB	AB	BB	AA	BB	AB	AB	BB	AA	AB	AB	AB	BB	BB	BB	AB	AB	BB	AB	AB	BB	BB	BB	BB	AA	AB	AB	BB	AB	BB	BB	AB	BB	BB	BB
32522	AB	BB	AB	BB	BB	BB	AB	AA	BB	BB	AB	AB	AA	BB	BB	AB	BB	AA	BB	AB	AB	BB	AA	AB	AB	AB	BB	BB	BB	AB	AB	BB	AB	AB	BB	BB	BB	BB	AA	AB	AB	BB	AB	BB	BB	AB	BB	BB	BB
24278	AB	BB	AB	BB	BB	BB	AB	AA	BB	BB	AB	AB	AA	BB	BB	AB	BB	AA	BB	AB	AB	BB	AA	AB	AB	AB	BB	BB	BB	AB	AB	BB	AB	AB	BB	BB	BB	BB	AA	AB	AB	BB	AB	BB	BB	AB	BB	BB	BB
48232	AB	BB	AB	BB	BB	BB	AB	AA	BB	BB	AB	AB	AA	BB	BB	AB	BB	AA	BB	AB	AB	BB	AA	AB	AB	AB	BB	BB	BB	AB	AB	BB	AB	AB	BB	BB	BB	BB	AA	AB	AB	BB	AB	BB	BB	AB	BB	BB	BB
4117	AB	BB	AB	BB	BB	BB	AB	AA	AB	BB	AB	AB	AA	BB	AB	AB	AB	AA	BB	AB	AB	BB	AA	AB	AB	AB	BB	BB	BB	AA	AB	BB	AB	AB	AB	BB	BB	BB	AA	NC	AB	BB	AB	BB	BB	AB	BB	BB	AB
34957	AB	BB	AB	BB	BB	BB	AB	AA	AB	BB	AB	AB	AA	BB	AB	AB	AB	AA	BB	BB	AB	BB	AA	AB	AB	AB	BB	BB	AB	AA	AA	BB	AB	AB	AA	BB	BB	AB	AA	AB	AB	BB	AB	BB	AB	AB	BB	BB	AB
75496	AB	BB	AB	BB	BB	BB	AB	AA	AB	BB	AB	AB	AA	BB	AB	AB	AB	AA	BB	BB	AB	BB	AA	AB	AB	AB	BB	BB	AB	AA	AA	BB	AB	AB	AA	BB	BB	AB	AA	AB	AB	BB	AB	BB	AB	AB	BB	BB	AB
13025	AB	BB	AB	BB	BB	BB	AB	AA	AB	BB	AB	AB	AA	BB	AB	AB	AB	AA	BB	BB	AB	BB	AA	AB	AB	AB	BB	BB	AB	AA	NC	BB	AB	AB	AA	BB	BB	AB	AA	AB	AB	BB	AB	BB	AB	AB	BB	BB	AB
9036	AB	BB	AB	BB	BB	BB	AB	AA	AB	BB	AB	AB	AA	BB	AB	AB	AB	AA	BB	BB	AB	BB	AA	AB	AB	AB	BB	BB	AB	AA	AA	BB	AB	AB	AA	BB	BB	AB	AA	AB	AB	BB	AB	BB	AB	AB	BB	BB	AB
26966	AB	BB	AB	BB	BB	BB	AB	AA	AB	BB	AB	AB	AA	BB	AB	AB	AB	AA	AB	AB	AB	BB	AA	AB	AB	AB	BB	BB	AB	AA	AA	BB	AB	AB	AA	BB	BB	AB	AA	AB	AB	BB	AB	BB	AB	AB	BB	BB	AB
56139	AB	BB	AB	BB	BB	BB	AB	AA	AB	BB	AB	AB	AA	BB	AB	AB	AB	AA	AB	AB	AB	BB	AA	AB	AB	AB	BB	BB	AB	AA	AA	BB	AB	AB	AA	BB	BB	AB	AA	AB	AB	BB	AB	BB	AB	AB	BB	BB	AB
75953	AB	BB	AB	BB	BB	BB	AB	AA	AB	BB	AB	AB	AA	BB	AB	AB	AB	AA	AB	AB	AB	BB	AA	AB	AB	AB	BB	BB	AB	AA	AA	BB	AB	AB	AA	BB	BB	AB	AA	AB	AB	BB	AB	BB	AB	BB	BB	BB	AB
13089	AB	BB	AB	BB	BB	BB	AB	AA	AB	BB	AB	AB	AA	BB	AB	AB	AB	AA	AB	AB	AB	BB	AA	AB	AB	AB	BB	BB	AB	AA	AA	BB	AB	AB	AA	BB	BB	AB	AA	AB	AB	BB	AB	BB	AB	BB	BB	BB	AB
14307	AB	BB	AB	BB	BB	BB	AB	AA	AB	BB	AB	AB	AA	BB	AB	AB	AB	AA	AB	AB	AB	BB	AA	AB	AB	AB	BB	BB	AB	AA	AA	BB	AB	AB	AA	BB	BB	AB	AA	AB	AB	BB	AB	BB	AB	BB	BB	BB	AB
13914	AB	BB	AB	BB	BB	BB	AB	AA	AB	BB	AB	AB	AA	BB	AB	AB	AB	AA	AB	AB	AB	BB	AA	AB	AB	AB	BB	BB	AB	AA	AA	BB	AB	AB	AA	BB	BB	AB	AA	AB	AB	BB	AB	BB	AB	BB	BB	BB	AB
61658	AB	BB	AB	BB	BB	BB	AB	AA	AB	BB	AB	AB	AA	BB	AB	AB	AB	AA	AB	AB	AB	BB	AA	AB	AB	AB	BB	BB	AB	AA	AA	BB	AB	AB	AA	BB	BB	AB	AA	AB	AB	BB	AB	BB	AB	BB	BB	BB	AB
28030	AB	BB	AB	BB	BB	BB	AB	AA	AB	BB	AB	AB	AA	BB	AB	AB	AB	AA	AB	AB	AB	BB	AA	AB	AB	AB	BB	BB	AB	AA	AA	BB	AB	AB	AA	BB	BB	AB	AA	AB	AB	BB	AB	BB	AB	BB	BB	BB	AB
10234	AB	BB	AB	BB	BB	BB	AB	AA	AB	BB	AB	AB	AA	BB	AB	AB	AB	AA	AB	AB	AB	BB	AA	AB	AB	AB	BB	BB	AB	AA	AA	BB	AB	AB	AA	BB	BB	AB	AA	AB	AB	BB	AB	BB	AB	BB	BB	BB	AB
38287	AB	BB	AB	BB	BB	BB	AB	AA	AB	BB	AB	AB	AA	BB	AB	AB	AB	AA	AB	AB	AB	BB	AA	AB	AB	AB	BB	BB	AB	AA	AA	BB	AB	AB	AA	BB	BB	AB	AA	AB	AB	BB	AB	BB	AB	BB	BB	BB	AB
72207	AB	BB	AB	BB	BB	BB	AB	AA	AB	BB	AB	AB	AA	BB	AB	AB	AB	AA	AB	AB	AB	BB	AA	AB	AB	BB	BB	BB	AB	AA	AA	BB	AB	AA	AA	BB	BB	AB	AA	AB	AB	BB	AB	BB	AB	BB	BB	BB	AB
72208	AB	BB	AB	BB	BB	BB	AB	AA	AB	BB	AB	AB	AA	BB	AB	AB	AB	AA	AB	AB	AB	BB	AA	AB	AB	BB	BB	BB	AB	AA	AA	BB	AB	AA	AA	BB	BB	AB	AA	AB	AB	BB	AB	BB	AB	BB	BB	BB	AB
51699	AB	BB	AB	BB	BB	BB	AB	AA	AB	BB	AB	AB	AA	BB	AB	AB	AB	AA	AB	AB	AB	BB	AA	AB	AB	BB	BB	BB	AB	AA	AA	BB	AB	AA	AA	BB	BB	AB	AA	AB	AB	BB	AB	BB	AB	BB	BB	BB	AB
6293	AB	BB	AB	BB	BB	BB	AB	AA	AB	BB	AB	AB	AA	BB	AB	AB	AB	AA	AB	AB	AB	BB	AA	AB	AB	BB	BB	BB	AB	AA	AA	BB	AB	AA	AA	BB	BB	AB	AA	AB	AB	BB	AB	BB	AB	BB	BB	BB	AB
27051	AB	BB	AB	BB	BB	BB	AB	AA	AB	BB	AB	AB	AA	BB	AB	AB	AB	AA	AA	AB	AB	BB	AA	AB	AB	BB	BB	BB	AA	AA	AA	BB	AB	AA	AA	BB	BB	AB	AA	AB	AB	BB	AB	BB	AA	BB	BB	AB	AB
60499	AB	BB	AB	BB	BB	BB	AB	AA	AB	BB	AB	AB	AA	BB	AB	AB	AB	AA	AA	AB	AB	BB	AA	BB	AB	BB	BB	BB	AA	AA	AA	BB	AB	AA	AB	BB	BB	AB	AA	AB	AB	BB	AB	BB	AA	BB	BB	AB	AB
62878	AB	BB	AB	BB	BB	BB	AB	AA	AB	BB	AB	AB	AA	BB	AB	AB	AB	AA	AA	AB	AB	BB	AA	BB	AB	BB	BB	BB	AA	AA	AA	BB	AB	AA	AB	BB	BB	AB	AA	AB	AB	BB	AB	BB	AA	BB	BB	AB	AB
8787	AB	BB	AB	BB	BB	BB	AB	AA	AB	BB	AB	AB	AA	BB	AB	AB	AB	NC	NC	AB	AB	BB	AA	BB	AB	BB	BB	BB	AA	AA	AA	BB	AB	AA	AB	BB	BB	AB	AB	AB	AB	BB	AB	BB	AA	BB	BB	AB	AB
72306	AB	BB	AB	BB	BB	BB	AB	AA	AB	BB	AB	AB	AA	BB	AB	AB	AB	AA	AA	AB	AB	BB	AA	BB	AB	BB	BB	BB	AA	AA	AA	BB	AB	AA	AB	BB	BB	AB	AB	AB	AB	BB	AB	BB	AA	BB	BB	AB	AB
35333	AB	BB	AB	BB	BB	BB	AB	AA	AB	BB	AB	AB	AA	BB	AB	AB	AB	AA	AA	AB	AB	BB	AA	BB	AB	BB	BB	BB	AA	AA	AA	BB	AB	AA	AB	BB	BB	AB	AB	AB	AB	BB	AB	BB	AA	BB	BB	AB	AB
73438	AB	BB	AB	BB	BB	BB	AB	AA	AB	BB	AB	AB	AA	BB	AB	AB	AB	AA	AA	AB	AB	BB	AA	BB	AB	BB	BB	BB	AA	AA	AA	BB	AB	AA	AB	BB	BB	AB	AB	AB	AB	BB	AB	BB	AA	BB	BB	AB	AB
71835	AB	BB	AB	BB	BB	BB	AB	AA	AB	BB	AB	AB	AA	BB	AB	AB	AB	NC	AA	AB	AB	BB	AA	BB	AB	BB	BB	BB	AA	AA	AA	BB	AB	AB	AB	BB	BB	AB	AB	AB	AB	BB	AB	BB	AA	BB	BB	AB	AB
73396	AB	BB	AB	BB	BB	BB	AB	AA	AB	BB	AB	AB	AA	BB	AB	AB	AB	AA	AA	AB	AB	BB	AA	BB	AB	BB	BB	BB	AA	AA	AA	BB	AB	AB	AB	BB	BB	AB	AB	AB	AB	BB	AB	BB	AA	BB	BB	AB	AB
22320	AB	BB	AB	BB	BB	BB	AB	AA	AB	BB	AB	AB	AA	BB	AB	AB	AB	AA	AA	AB	AB	BB	AA	BB	AB	BB	BB	BB	AA	AA	AA	BB	AB	AB	AB	BB	BB	AB	AB	AB	AB	BB	AB	BB	AA	BB	BB	AB	AB
8073	AB	BB	AB	BB	BB	BB	AB	AA	AB	BB	AB	AB	AA	BB	AB	AB	AB	AA	AA	AB	AB	BB	AA	BB	AB	BB	BB	BB	AA	AA	AA	BB	AB	AB	AB	BB	BB	AB	AB	AB	AB	BB	AB	BB	AA	BB	BB	AB	AB
7421	AB	BB	AB	BB	BB	BB	AB	AA	AB	BB	AB	AB	AA	BB	AB	AB	AB	AA	AA	AB	AB	BB	AA	BB	AB	BB	BB	BB	AA	AA	AA	BB	AB	AB	AB	BB	BB	AB	AB	AB	AB	BB	AB	BB	AA	BB	BB	AB	AB
6691	AB	BB	AB	BB	BB	BB	AB	AA	AB	BB	AB	AB	AA	BB	AB	AB	AB	AA	AA	AB	AB	BB	AA	BB	AB	BB	BB	BB	AA	AA	AA	BB	AB	AB	AB	BB	BB	AB	AB	AB	AB	BB	AB	BB	AA	BB	BB	AB	AB
35849	AB	BB	AB	BB	BB	BB	AB	AA	AB	BB	AB	AB	AA	BB	AB	AB	AB	AA	AA	AB	AB	BB	AA	BB	AB	BB	BB	BB	AA	AA	AA	BB	AB	AB	AB	BB	BB	AB	AB	AB	AB	BB	AB	BB	AA	BB	BB	AB	AB
27650	AB	BB	AB	BB	BB	BB	AB	AA	AB	BB	AB	AB	AA	BB	AB	AB	AB	AA	AA	AB	AB	BB	AA	BB	AB	BB	BB	BB	AA	AA	AA	BB	AB	AB	AB	BB	BB	AB	AB	AB	AB	BB	AB	BB	AA	BB	BB	AB	AB
73744	AB	BB	AB	BB	BB	BB	AB	AA	AB	BB	AB	AB	AA	BB	AB	AB	AB	AA	AA	AB	AB	BB	AB	BB	AB	BB	BB	BB	AA	AA	AA	BB	AB	BB	AB	BB	BB	AB	AB	AB	AB	BB	AB	BB	AA	AB	BB	AB	AB
66012	AB	BB	AB	BB	BB	BB	AB	AA	AB	BB	AB	AB	AA	BB	AB	AB	AB	AA	AA	AB	AB	BB	AB	BB	AB	BB	BB	BB	AA	AA	AA	BB	AB	BB	AB	BB	BB	AB	AB	AB	AB	BB	AB	BB	AA	AB	BB	AB	AB
73642	AB	BB	AB	BB	BB	BB	AB	AA	AB	BB	AB	AB	AA	BB	AB	AB	AB	AA	AA	AB	AB	BB	AB	BB	AB	BB	BB	BB	AA	AA	AA	BB	AB	BB	AB	BB	BB	AB	AB	AB	AB	BB	AB	BB	AA	AB	BB	AB	AB
72637	AB	BB	AB	BB	BB	BB	AB	AA	AB	BB	AB	AB	AA	BB	AB	AB	AB	AA	AA	AB	AB	BB	AB	BB	AB	BB	BB	BB	AA	AA	AA	BB	AB	BB	AB	BB	BB	AB	AB	AB	AB	BB	AB	BB	AA	AB	BB	AB	AB
72636	AB	BB	AB	BB	BB	BB	AB	AA	AB	BB	AB	AB	AA	BB	AB	AB	AB	AA	AA	AB	AB	BB	AB	BB	AB	BB	BB	BB	AA	AA	AA	BB	AB	BB	AB	BB	BB	AB	AB	AB	AB	BB	AB	BB	AA	AB	BB	AB	AB
69886	AB	BB	AB	BB	BB	BB	AB	AA	AB	BB	AB	AB	AA	BB	AB	AB	AB	AA	AA	AB	AB	BB	AB	BB	AB	BB	BB	BB	AA	AA	AA	BB	AB	BB	AB	BB	BB	AB	AB	AB	AB	BB	AB	BB	AA	AB	BB	AB	AB
67403	AB	BB	AB	BB	BB	BB	AB	AA	AB	BB	AB	AB	AA	BB	AB	AB	AB	AA	AA	AB	AB	BB	AB	BB	AB	BB	BB	BB	AA	AA	AA	BB	AB	BB	AB	BB	BB	AB	AB	AB	AB	BB	AB	BB	AA	AB	BB	AB	AB
41283	AB	BB	AB	BB	BB	BB	AB	AA	AB	BB	AB	AB	AA	BB	AB	AB	AB	AA	AA	AB	AB	BB	AB	BB	AB	BB	BB	BB	AA	AA	AA	BB	AB	BB	AB	BB	BB	AB	AB	AB	AB	BB	AB	BB	AA	AB	BB	AB	AB
33713	AB	BB	AB	BB	BB	BB	AB	AA	AB	BB	AB	AB	AA	BB	AB	AB	AB	AA	AA	AB	AB	BB	AB	BB	AB	BB	BB	BB	AA	AA	AA	BB	AB	BB	AB	BB	BB	AB	AB	AB	AB	BB	AB	BB	AA	AB	BB	AB	AB
70338	AB	BB	AB	BB	BB	BB	AB	AA	AB	BB	AB	AB	AA	BB	AB	AB	AB	AA	AA	AB	AB	BB	AB	BB	AB	BB	BB	BB	AA	AA	AA	BB	AB	BB	AB	BB	BB	AB	AB	AB	AB	BB	AB	BB	AA	AB	BB	AB	AB
30925	AB	BB	AB	BB	BB	BB	AB	AA	AB	BB	AB	AB	AA	BB	AB	AB	AB	AA	AA	AB	AB	BB	AB	BB	AB	BB	BB	BB	AA	AA	AA	BB	AB	BB	AB	BB	BB	AB	AB	AB	AB	BB	AB	BB	AA	AB	BB	AB	AB
33567	AB	BB	AB	BB	BB	BB	AB	AA	AB	BB	AB	AB	AA	BB	AB	AB	AB	AA	AA	AB	AB	BB	AB	BB	AB	BB	BB	BB	AA	AA	AA	BB	AB	BB	AB	BB	BB	AB	AB	AB	AB	BB	AB	BB	AA	AB	BB	AB	AB
81565	AB	BB	AB	BB	BB	BB	AB	AA	AB	BB	AB	AB	AA	BB	AB	AB	AB	AA	AA	AB	AB	BB	AB	BB	AB	BB	BB	BB	AA	AA	AA	BB	AB	BB	AB	BB	BB	AB	AB	AB	AB	BB	AB	BB	AA	AB	BB	AB	AB
69	AB	BB	AB	BB	BB	BB	AB	AA	AB	BB	AB	AB	AA	BB	AB	AB	AB	AA	AA	AB	AB	BB	AB	BB	AB	BB	BB	BB	AA	AA	AA	BB	AB	BB	AB	BB	BB	AB	AB	AB	AB	BB	AB	BB	AA	AB	BB	AB	AB
33803	AB	BB	AB	BB	BB	BB	AB	AA	AB	BB	AB	AB	AA	BB	AB	AB	AB	AA	AA	AB	AB	BB	AB	BB	AB	BB	BB	BB	AA	AA	AA	BB	AB	BB	AB	BB	BB	AB	AB	AB	AB	BB	AB	BB	AA	AB	BB	AB	AB
10186	AB	BB	AB	BB	BB	BB	AB	AA	AB	BB	AB	AB	AA	BB	AB	AB	AB	AA	AA	AB	AB	BB	AB	BB	AB	BB	BB	BB	AA	AA	AA	BB	AB	BB	AB	BB	BB	AB	AB	AB	AB	BB	AB	BB	AA	AB	BB	AB	AB
62830	AB	BB	AB	BB	BB	BB	AB	AA	AB	BB	AB	AB	AA	BB	AB	AB	AB	AA	AA	AB	AB	BB	AB	BB	AB	BB	BB	BB	AA	AA	AA	BB	AB	BB	AB	BB	BB	AB	AB	AB	AB	BB	AB	BB	AA	AB	BB	AB	AB
36195	AB	BB	AB	BB	BB	BB	AB	AA	AB	BB	AB	AB	AA	BB	AB	AB	AB	AA	AA	AB	AB	BB	AB	BB	AB	BB	BB	BB	AA	AA	AA	BB	AB	BB	AB	BB	BB	AB	AB	AB	AB	BB	AB	BB	AA	AB	BB	AB	AB
36012	AB	BB	AB	BB	BB	BB	AB	AA	AB	BB	AB	AB	AA	BB	AB	AB	AB	AA	AA	AB	AB	BB	AB	BB	AB	BB	BB	BB	AA	AA	AA	BB	AB	BB	AB	BB	BB	AB	AB	AB	AB	BB	AB	BB	AA	AB	BB	AB	AB
6191	AB	BB	AB	BB	BB	BB	AB	AA	AB	BB	AB	AB	AA	BB	AB	AB	AB	AA	AA	AB	AB	BB	AB	BB	AB	BB	BB	BB	AA	AA	AA	BB	AB	BB	AB	BB	BB	AB	AB	AB	AB	BB	AB	BB	AA	AB	BB	AB	AB
5848	AB	BB	AB	BB	BB	BB	AB	AA	AB	BB	AB	AB	AA	BB	AB	AB	AB	AA	AA	AB	AB	BB	AB	BB	AB	BB	BB	BB	AA	AA	AA	BB	AB	BB	AB	BB	BB	AB	AB	AB	AB	BB	AB	BB	AA	AB	BB	AB	AB
63294	AB	BB	AB	BB	BB	BB	AB	AA	AB	BB	AB	AB	AA	BB	AB	AB	AB	AA	AA	AB	AB	BB	AB	BB	AB	BB	BB	BB	AA	AA	AA	BB	AB	BB	AB	BB	BB	AB	AB	AB	AB	BB	AB	BB	AA	AB	BB	AB	AB
33830	AB	BB	AB	BB	BB	BB	AB	AA	AB	BB	AB	AB	AA	BB	AB	AB	AB	AA	AA	AB	AB	BB	AB	BB	AB	BB	BB	BB	AA	AA	AA	BB	AB	BB	AB	BB	BB	AB	AB	AB	AB	BB	AB	BB	AA	AB	BB	AB	AB
8206	AB	BB	AB	BB	BB	BB	AB	AA	AB	BB	AB	AB	AA	BB	AB	AB	AB	AA	AA	AB	AB	BB	AB	BB	AB	BB	BB	BB	AA	AA	AA	BB	AB	BB	AB	BB	BB	AB	AB	AB	AB	BB	AB	BB	AA	AB	BB	AB	AB
36081	AB	BB	AB	BB	BB	BB	AB	AA	AB	BB	AB	AB	AA	BB	AB	AB	AB	NC	AA	AB	AB	BB	AB	BB	AB	BB	BB	BB	AA	AA	AA	BB	AB	BB	AB	BB	BB	AB	AB	AB	AB	BB	AB	BB	AA	AB	BB	AB	AB
9763	AB	BB	AB	BB	BB	BB	AB	AA	AB	BB	AB	AB	AA	BB	AB	AB	AB	AA	AA	AB	AB	BB	AB	BB	AB	BB	BB	BB	AA	AA	AA	BB	AB	BB	AB	BB	BB	AB	AB	AB	AB	BB	AB	BB	AA	AB	BB	AB	AB
60379	AB	BB	AB	BB	BB	BB	AB	AA	AA	BB	AB	AB	AA	BB	AB	AB	AB	AA	AA	AB	AB	BB	AB	BB	AB	BB	BB	BB	AA	AA	AA	BB	AB	BB	AB	BB	BB	AB	AB	AA	AB	BB	AB	BB	AA	AB	BB	AB	AB
80250	AB	BB	AB	BB	BB	BB	AB	AA	AA	BB	AB	AB	AA	BB	AB	AB	AB	AA	AA	AB	AB	BB	AB	BB	AB	BB	BB	BB	AA	AA	AA	BB	AB	BB	AB	BB	BB	AB	AB	AA	AB	BB	AB	BB	AA	AB	BB	AB	AB
9844	AB	BB	AB	BB	BB	BB	AB	AA	AA	BB	AB	AB	AA	BB	AB	AB	AB	AA	AA	AB	AB	BB	AB	BB	AB	BB	BB	BB	AA	AA	AA	BB	AB	BB	AB	BB	BB	AB	AB	AA	AB	BB	AB	BB	AA	AB	BB	AB	AB
26241	AB	BB	AB	BB	BB	BB	AB	AA	AA	BB	AB	AB	AA	BB	AB	AB	AB	AA	AA	AB	AB	BB	AB	BB	AB	BB	BB	BB	AA	AA	AA	BB	AB	BB	AB	BB	BB	AB	AB	AA	AB	BB	AB	BB	AA	AB	BB	AB	AB
80501	AB	BB	AB	BB	BB	BB	AB	AA	AA	BB	AB	AB	AA	BB	AB	AB	AB	AA	AA	AB	AB	BB	AB	BB	AB	BB	BB	BB	AA	AA	AA	BB	AB	BB	AB	BB	BB	AB	AB	AA	AB	BB	AB	BB	AA	AB	BB	AB	AB
33872	AB	BB	AB	BB	BB	BB	AB	AA	AA	BB	AB	AB	AA	BB	AB	AB	AB	AA	AA	AB	AB	BB	AB	BB	AB	BB	BB	BB	AA	AA	AA	BB	AB	BB	AB	BB	BB	AB	AB	AA	AB	BB	AB	BB	AA	AB	BB	AB	AB
9600	AB	BB	AB	BB	BB	BB	AB	AA	AA	BB	AB	AB	AA	BB	AB	AB	AB	AA	AA	AB	AB	BB	AB	BB	AB	BB	BB	BB	AA	AA	AA	BB	AB	BB	AB	BB	BB	AB	AB	AA	AB	BB	AB	BB	AA	AB	BB	AB	AB
79783	AB	BB	AB	BB	BB	BB	AB	AA	AA	BB	AB	AB	AA	BB	AB	AB	AB	AA	AA	AB	AB	BB	AB	BB	AB	BB	BB	BB	AA	AA	AA	BB	AB	BB	AB	BB	BB	AB	AB	AA	AB	BB	AB	BB	AA	AB	BB	AB	AB
79948	AB	BB	AB	BB	BB	BB	AB	AA	AA	BB	AB	AB	AA	BB	AB	AB	AB	AA	AA	AB	AB	BB	AB	BB	AB	BB	BB	BB	AA	AA	AA	BB	AB	BB	AB	BB	BB	AB	AB	AA	AB	BB	AB	BB	AA	AB	BB	AB	AB
78894	AB	BB	AB	BB	BB	BB	AB	AA	AA	BB	AB	AB	AA	BB	AB	AB	AB	AA	AA	AB	AB	BB	AB	BB	AB	BB	BB	BB	AA	AA	AA	BB	AB	BB	AB	BB	BB	AB	AB	AA	AB	BB	AB	BB	AA	AB	BB	AB	AB
75805	AB	BB	AB	BB	BB	BB	AB	AA	AA	BB	AB	AB	AA	BB	AB	AB	AB	AA	AA	AB	AB	BB	AB	BB	AB	BB	BB	BB	AA	AA	AA	BB	AB	BB	AB	BB	BB	AB	AB	AA	AB	BB	AB	BB	AA	AB	BB	AB	AB
39473	AB	BB	AB	BB	BB	BB	AB	AA	AA	BB	AB	AB	AA	BB	AB	AB	AB	AA	AA	AB	AB	BB	AB	BB	AB	BB	BB	BB	AA	AA	AA	BB	AB	BB	AB	BB	BB	AB	AB	AA	AB	BB	AB	BB	AA	AB	BB	AB	AB
38654	AB	BB	AB	BB	BB	BB	AB	AA	AA	BB	AB	AB	AA	BB	AB	AB	AB	AA	AA	AB	AB	BB	AB	BB	AB	BB	BB	BB	AA	AA	AA	BB	AB	BB	AB	BB	BB	AB	AB	AA	AB	BB	AB	BB	AA	AB	BB	AB	AB
35485	AB	BB	AB	BB	BB	BB	AB	AA	AA	BB	AB	AB	AA	BB	AB	AB	AB	AA	AA	AB	AB	BB	AB	BB	AB	BB	BB	BB	AA	AA	AA	BB	AB	BB	AB	BB	BB	AB	AB	AA	AB	BB	AB	BB	AA	AB	BB	AB	AB
33751	AB	BB	AB	BB	BB	BB	AB	AA	AA	BB	AB	AB	AA	BB	AB	AB	AB	AA	AA	AB	AB	BB	AB	BB	AB	BB	BB	BB	AA	AA	AA	BB	AB	BB	AB	BB	BB	AB	AB	AA	AB	BB	AB	BB	AA	AB	BB	AB	AB
9020	AB	BB	AB	BB	BB	BB	AB	AA	AA	BB	AB	AB	AA	BB	AB	AB	AB	AA	AA	AB	AB	BB	AB	BB	AB	BB	BB	BB	AA	AA	AA	BB	AB	BB	AB	BB	BB	AB	AB	AA	AB	BB	AB	BB	AA	AB	BB	AB	AB
8079	AB	BB	AB	BB	BB	BB	AB	AA	AA	BB	AB	AB	AA	BB	AB	AB	AB	AA	AA	AB	AB	BB	AB	BB	AB	BB	BB	BB	AA	AA	AA	BB	AB	BB	AB	BB	BB	AB	AB	AA	AB	BB	AB	BB	AA	AB	BB	AB	AB
5996	AB	BB	AB	BB	BB	BB	AB	AA	AA	BB	AB	AB	AA	BB	AB	AB	AB	AA	AA	AB	AB	BB	AB	BB	AB	BB	BB	BB	AA	AA	AA	BB	AB	BB	AB	BB	BB	AB	AB	AA	AB	BB	AB	BB	AA	AB	BB	AB	AB
72950	AB	BB	AB	BB	BB	BB	AB	AA	AA	BB	AB	AB	AA	BB	AB	AB	AB	AA	AA	AB	AB	BB	AB	BB	AB	BB	BB	BB	AA	AA	AA	BB	AB	BB	AB	BB	BB	AB	AB	AA	AB	BB	AB	BB	AA	AB	BB	AB	AB
66334	AB	BB	AB	BB	BB	BB	AB	AA	AA	BB	AB	AB	AA	BB	AB	AB	AB	AA	AA	AB	AB	BB	AB	BB	AB	BB	BB	BB	AA	AA	AA	BB	AB	BB	AB	BB	BB	AB	AB	AA	AB	BB	AB	BB	AA	AB	BB	AB	AB
10600	AB	BB	AB	BB	BB	BB	AB	AA	AA	BB	AB	AB	AA	BB	AB	AB	AB	AA	AA	AB	AB	BB	AB	BB	AB	BB	BB	BB	AA	AA	AA	BB	AB	BB	AB	BB	BB	AB	AB	AA	AB	BB	AB	BB	AA	AB	BB	AB	AB
71372	AB	BB	AB	BB	BB	BB	AB	AA	AA	BB	AB	AB	AA	BB	AB	AB	AB	AA	AA	AB	AB	BB	AB	BB	AB	BB	BB	BB	AA	AA	AA	BB	AB	BB	AB	BB	BB	AB	AB	AA	AB	BB	AB	BB	AA	AB	BB	AB	AB
5338	AB	BB	AB	BB	BB	BB	AB	AA	AA	BB	AB	AB	AA	BB	AB	AB	AB	AA	AA	AB	AB	BB	AB	BB	AB	BB	BB	BB	AA	AA	AA	BB	AB	BB	AB	BB	BB	AB	AB	AA	AB	BB	AB	BB	AA	AB	BB	AB	AB
80157	AB	BB	AB	BB	BB	BB	AB	AA	AA	BB	AB	AB	AA	BB	AB	AB	AB	AA	AA	AB	AB	BB	AB	BB	AB	BB	BB	BB	AA	AA	AA	BB	AB	BB	AB	BB	BB	AB	AB	AA	AB	BB	AB	BB	AA	AB	BB	AB	AB
78261	AB	BB	AB	BB	BB	BB	AB	AA	AA	BB	AB	AB	AA	BB	AB	AB	AB	AA	AA	AB	AB	BB	AB	BB	AB	BB	BB	BB	AA	AA	AA	BB	AB	BB	AB	BB	BB	AB	AB	AA	AB	BB	AB	BB	AA	AB	BB	AB	AB
78260	AB	BB	AB	BB	BB	BB	AB	AA	AA	BB	AB	AB	AA	BB	AB	AB	AB	AA	AA	AB	AB	BB	AB	BB	AB	BB	BB	BB	AA	AA	AA	BB	AB	BB	AB	BB	BB	AB	AB	AA	AB	BB	AB	BB	AA	AB	BB	AB	AB
76443	AB	BB	AB	BB	BB	BB	AB	AA	AA	BB	AB	AB	AA	BB	AB	AB	AB	AA	AA	AB	AB	BB	AB	BB	AB	BB	BB	BB	AA	AA	AA	BB	AB	BB	AB	BB	BB	AB	AB	AA	AB	BB	AB	BB	AA	AB	BB	AB	AB
75144	AB	BB	AB	BB	BB	BB	AB	AA	AA	BB	AB	AB	AA	BB	AB	AB	AB	AA	AA	AB	AB	BB	AB	BB	AB	BB	BB	BB	AA	AA	AA	BB	AB	BB	AB	BB	BB	AB	AB	AA	AB	BB	AB	BB	AA	AB	BB	AB	AB
74549	AB	BB	AB	BB	BB	BB	AB	AA	AA	BB	AB	AB	AA	BB	AB	AB	AB	AA	AA	AB	AB	BB	AB	BB	AB	BB	BB	BB	AA	AA	AA	BB	AB	BB	AB	BB	BB	AB	AB	AA	AB	BB	AB	BB	AA	AB	BB	AB	AB
71373	AB	BB	AB	BB	BB	BB	AB	AA	AA	BB	AB	AB	AA	BB	AB	AB	AB	AA	AA	AB	AB	BB	AB	BB	AB	BB	BB	BB	AA	AA	AA	BB	AB	BB	AB	BB	BB	AB	AB	AA	AB	BB	AB	BB	AA	AB	BB	AB	AB
60244	AB	BB	AB	BB	BB	BB	AB	AA	AA	BB	AB	AB	AA	BB	AB	AB	AB	AA	AA	AB	AB	BB	AB	BB	AB	BB	BB	BB	AA	AA	AA	BB	AB	BB	AB	BB	BB	AB	AB	AA	AB	BB	AB	BB	AA	AB	BB	AB	AB
50963	AB	BB	AB	BB	BB	BB	AB	AA	AA	BB	AB	AB	AA	BB	AB	AB	AB	AA	AA	AB	AB	BB	AB	BB	AB	BB	BB	BB	AA	AA	AA	BB	AB	BB	AB	BB	BB	AB	AB	AA	AB	BB	AB	BB	AA	AB	BB	AB	AB
42164	AB	BB	AB	BB	BB	BB	AB	AA	AA	BB	AB	AB	AA	BB	AB	AB	AB	AA	AA	AB	AB	BB	AB	BB	AB	BB	BB	BB	AA	AA	AA	BB	AB	BB	AB	BB	BB	AB	AB	AA	AB	BB	AB	BB	AA	AB	BB	AB	AB
10739	AB	BB	AB	BB	BB	BB	AB	AA	AA	BB	AB	AB	AA	BB	AB	AB	AB	AA	AA	AB	AB	BB	AB	BB	AB	BB	BB	BB	AA	AA	AA	BB	AB	BB	AB	BB	BB	AB	AB	AA	AB	BB	AB	BB	AA	AB	BB	AB	AB
47270	AB	BB	AB	BB	BB	BB	AB	AA	AA	BB	AB	AB	AA	BB	AB	AB	AB	AA	AA	AB	AB	BB	AB	BB	AB	BB	BB	BB	AA	AA	AA	BB	AB	BB	AB	BB	BB	AB	AB	AA	AB	BB	AB	BB	AA	AB	BB	AB	AB
69855	AB	BB	AB	BB	BB	BB	AB	AA	AA	BB	AB	AB	AA	BB	AB	AB	AB	AA	AA	AB	AB	BB	AB	BB	AB	BB	BB	BB	AA	AA	AA	BB	AB	BB	AB	BB	BB	AB	AB	AA	AB	BB	AB	BB	AA	AB	BB	AB	AB
50964	AB	BB	AB	BB	BB	BB	AB	AA	AA	BB	AB	AB	AA	BB	AB	AB	AB	AA	AA	AB	AB	BB	AB	BB	AB	BB	BB	BB	AA	AA	AA	BB	AB	BB	AB	BB	BB	AB	AB	AA	AB	BB	AB	BB	AA	AB	BB	AB	AB
43791	AB	BB	AB	BB	BB	BB	AB	AA	AA	BB	AB	AB	AA	BB	AB	AB	AB	AA	AA	AB	AB	BB	AB	BB	AB	BB	BB	BB	AA	AA	AA	BB	AB	BB	AB	BB	BB	AB	AB	AA	AB	BB	AB	BB	AA	AB	BB	AB	AB
39623	AB	BB	AB	BB	BB	BB	AB	AA	AA	BB	AB	AB	AA	BB	AB	AB	AB	AA	AA	AB	AB	BB	AB	BB	AB	BB	BB	BB	AA	AA	AA	BB	AB	BB	AB	BB	BB	AB	AB	AA	AB	BB	AB	BB	AA	AB	BB	AB	AB
38780	AB	BB	AB	BB	BB	BB	AB	AA	AA	BB	AB	AB	AA	BB	AB	AB	AB	AA	AA	AB	AB	BB	AB	BB	AB	BB	BB	BB	AA	AA	AA	BB	AB	BB	AB	BB	BB	AB	AB	AA	AB	BB	AB	BB	AA	AB	BB	AB	AB
30526	AB	BB	AB	BB	BB	BB	AB	AA	AA	BB	AB	AB	AA	BB	AB	AB	AB	AA	AA	AB	AB	BB	AB	BB	AB	BB	BB	BB	AA	AA	AA	BB	AB	BB	AB	BB	BB	AB	AB	AA	AB	BB	AB	BB	AA	AB	BB	AB	AB
27445	AB	BB	AB	BB	BB	BB	AB	AA	AA	BB	AB	AB	AA	BB	AB	AB	AB	AA	AA	AB	AB	BB	AB	BB	AB	BB	BB	BB	AA	AA	AA	BB	AB	BB	AB	BB	BB	AB	AB	AA	AB	BB	AB	BB	AA	AB	BB	AB	AB
20237	AB	BB	AB	BB	BB	BB	AB	AA	AA	BB	AB	AB	AA	BB	AB	AB	AB	AA	AA	AB	AB	BB	AB	BB	AB	BB	BB	BB	AA	AA	AA	BB	AB	BB	AB	BB	BB	AB	AB	AA	AB	BB	AB	BB	AA	AB	BB	AB	AB
7281	AB	BB	AB	BB	BB	BB	AB	AA	AA	BB	AB	AB	AA	BB	AB	AB	AB	AA	AA	AB	AB	BB	AB	BB	AB	BB	BB	BB	AA	AA	AA	BB	AB	BB	AB	BB	BB	AB	AB	AA	AB	BB	AB	BB	AA	AB	BB	AB	AB
6511	AB	BB	AB	BB	BB	BB	AB	AA	AA	BB	AB	AB	AA	BB	AB	AB	AB	AA	AA	AB	AB	BB	AB	BB	AB	BB	BB	BB	AA	AA	AA	BB	AB	BB	AB	BB	BB	AB	AB	AA	AB	BB	AB	BB	AA	AB	BB	AB	AB
6286	AB	BB	AB	BB	BB	BB	AB	AA	AA	BB	AB	AB	AA	BB	AB	AB	AB	AA	AA	AB	AB	BB	AB	BB	AB	BB	BB	BB	AA	AA	AA	BB	AB	BB	AB	BB	BB	AB	AB	AA	AB	BB	AB	BB	AA	AB	BB	AB	AB
42205	AB	BB	AB	BB	BB	BB	AB	AA	AA	BB	AB	AB	AA	BB	AB	AB	AB	AA	AA	AB	AB	BB	AB	BB	AB	BB	BB	BB	AA	AA	AA	BB	AB	BB	AB	BB	BB	AB	AB	AA	AB	BB	AB	BB	AA	AB	BB	AB	AB
24701	AB	BB	AB	BB	BB	BB	AB	AA	AA	BB	AB	AB	AA	BB	AB	AB	AB	AA	AA	AB	AB	BB	AB	BB	AB	BB	BB	BB	AA	AA	AA	BB	AB	BB	AB	BB	BB	AB	AB	AA	AB	BB	AB	BB	AA	AB	BB	AB	AB
13180	AB	BB	AB	BB	BB	BB	AB	AA	AA	BB	AB	AB	AA	BB	AB	AB	AB	AA	AA	AB	AB	BB	AB	BB	AB	BB	BB	BB	AA	AA	AA	BB	AB	BB	AB	BB	BB	AB	AB	AA	AB	BB	AB	BB	AA	AB	BB	AB	AB
73569	AA	BB	AB	BB	BB	BB	AB	AA	AA	BB	AB	AB	AA	BB	AB	AB	AB	AA	AA	AB	AB	BB	AB	BB	AB	BB	BB	BB	AA	AA	AA	BB	AB	BB	AB	BB	BB	AB	AB	AA	AB	BB	AB	BB	AA	AB	BB	AB	AB
4437	AA	BB	AB	BB	BB	BB	AB	AA	AA	BB	AB	AB	AA	BB	AB	AB	AB	AA	AA	AB	AB	BB	AB	BB	AB	BB	BB	BB	AA	AA	AA	BB	AB	BB	AB	BB	BB	AB	AB	AA	AB	BB	AB	BB	AA	AB	BB	AB	AB
72744	AA	BB	AB	BB	BB	BB	AB	AA	AA	BB	AB	AB	AA	BB	AB	AB	AB	AA	AA	AB	AB	BB	AB	BB	AB	BB	BB	BB	AA	AA	AA	BB	AB	BB	AB	BB	BB	AB	AB	AA	AB	BB	AB	BB	AA	AB	BB	AB	AB
72745	AA	BB	AB	BB	BB	BB	AB	AA	AA	BB	AB	AB	AA	BB	AB	AB	AB	AA	AA	AB	AB	BB	AB	BB	AB	BB	BB	BB	AA	AA	AA	BB	AB	BB	AB	BB	BB	AB	AB	AA	AB	BB	AB	BB	AA	AB	BB	AB	AB
[truncated: 103 more columns]
