# Supplementary material for: Discovery of a Novel Stem Rust Resistance Allele in Durum Wheat that Exhibits Differential Reactions to Ug99 Isolates
Source: G3 (Bethesda). 2017 Aug 28;7(10):3481–90. doi: 10.1534/g3.117.300209 (PMC5633396; doi:10.1534/g3.117.300209)
Supplement: Supplementary file 11 [file 3481TableS8.xls]

## Sheet: Sheet2
Table S8. Seedling infection types observed on plants from the Rusty/8155-B1 population.
Sr.No.	Plant	Population	Gen.	Seedling reaction IT	Sr8155B1
1	13SJ1550	Rusty/8155-B1	F2	;	BB
2	13SJ1552	Rusty/8155-B1	F2	;	BB
3	13SJ1554	Rusty/8155-B1	F2	;	BB
4	13SJ1562	Rusty/8155-B1	F2	;	BB
5	13SJ1564	Rusty/8155-B1	F2	;	BB
6	13SJ1575	Rusty/8155-B1	F2	;	BB
7	13SJ1578	Rusty/8155-B1	F2	;	BB
8	13SJ1582	Rusty/8155-B1	F2	;	BB
9	13SJ1594	Rusty/8155-B1	F2	;	BB
10	13SJ1604	Rusty/8155-B1	F2	;	BB
11	13SJ1607	Rusty/8155-B1	F2	;	BB
12	13SJ1632	Rusty/8155-B1	F2	;	BB
13	13SJ1642	Rusty/8155-B1	F2	;	BB
14	13SJ1644	Rusty/8155-B1	F2	;	BB
15	13SJ1657	Rusty/8155-B1	F2	;	BB
16	13SJ1678	Rusty/8155-B1	F2	;	BB
17	13SJ1687	Rusty/8155-B1	F2	;	BB
18	13SJ1694	Rusty/8155-B1	F2	;	BB
19	13SJ1696	Rusty/8155-B1	F2	;	BB
20	13SJ1697	Rusty/8155-B1	F2	;	BB
21	13SJ1733	Rusty/8155-B1	F2	;	BB
22	13SJ1738	Rusty/8155-B1	F2	;	BB
23	13SJ1741	Rusty/8155-B1	F2	;	BB
24	13SJ1742	Rusty/8155-B1	F2	;	BB
25	13SJ1744	Rusty/8155-B1	F2	;	BB
26	13SJ1756	Rusty/8155-B1	F2	;	BB
27	13SJ1758	Rusty/8155-B1	F2	;	BB
28	13SJ1946	Rusty/8155-B1	F2	;	BB
29	13SJ1767	Rusty/8155-B1	F2	;	BB
30	13SJ1779	Rusty/8155-B1	F2	;	BB
31	13SJ1784	Rusty/8155-B1	F2	;	BB
32	13SJ1785	Rusty/8155-B1	F2	;	BB
33	13SJ1793	Rusty/8155-B1	F2	;	BB
34	13SJ1794	Rusty/8155-B1	F2	;	BB
35	13SJ1799	Rusty/8155-B1	F2	;	BB
36	13SJ1801	Rusty/8155-B1	F2	;	BB
37	13SJ1813	Rusty/8155-B1	F2	;	BB
38	13SJ1824	Rusty/8155-B1	F2	;	BB
39	13SJ1833	Rusty/8155-B1	F2	;	BB
40	13SJ1841	Rusty/8155-B1	F2	;	BB
41	13SJ1852	Rusty/8155-B1	F2	;	BB
42	13SJ1856	Rusty/8155-B1	F2	;	BB
43	13SJ1862	Rusty/8155-B1	F2	;	BB
44	13SJ1877	Rusty/8155-B1	F2	;	BB
45	13SJ1891	Rusty/8155-B1	F2	;	BB
46	13SJ1896	Rusty/8155-B1	F2	;	BB
47	13SJ1907	Rusty/8155-B1	F2	;	BB
48	13SJ1910	Rusty/8155-B1	F2	;	BB
49	13SJ1911	Rusty/8155-B1	F2	;	BB
50	13SJ1913	Rusty/8155-B1	F2	;	BB
51	13SJ1919	Rusty/8155-B1	F2	;	BB
52	13SJ1921	Rusty/8155-B1	F2	;	BB
53	13SJ1926	Rusty/8155-B1	F2	;	BB
54	13SJ1948	Rusty/8155-B1	F2	;	BB
55	13SJ1949	Rusty/8155-B1	F2	;	BB
56	13SJ1951	Rusty/8155-B1	F2	;	BB
57	13SJ1957	Rusty/8155-B1	F2	;	BB
58	13SJ1960	Rusty/8155-B1	F2	;	BB
59	13SJ1968	Rusty/8155-B1	F2	;	BB
60	13SJ1972	Rusty/8155-B1	F2	;	BB
61	13SJ1975	Rusty/8155-B1	F2	;	BB
62	13SJ1979	Rusty/8155-B1	F2	;	BB
63	13SJ1980	Rusty/8155-B1	F2	;	BB
64	13SJ2001	Rusty/8155-B1	F2	;	BB
65	13SJ2006	Rusty/8155-B1	F2	;	BB
66	13SJ2016	Rusty/8155-B1	F2	;	BB
67	13SJ2018	Rusty/8155-B1	F2	;	BB
68	13SJ2024	Rusty/8155-B1	F2	;	BB
69	13SJ2043	Rusty/8155-B1	F2	;	BB
70	13SJ1567	Rusty/8155-B1	F2	4	AA
71	13SJ1577	Rusty/8155-B1	F2	4	AA
72	13SJ1583	Rusty/8155-B1	F2	4	AA
73	13SJ1584	Rusty/8155-B1	F2	4	AA
74	13SJ1591	Rusty/8155-B1	F2	4	AA
75	13SJ1595	Rusty/8155-B1	F2	4	AA
76	13SJ1605	Rusty/8155-B1	F2	4	AA
77	13SJ1611	Rusty/8155-B1	F2	4	AA
78	13SJ1613	Rusty/8155-B1	F2	4	AA
79	13SJ1614	Rusty/8155-B1	F2	4	AA
80	13SJ1618	Rusty/8155-B1	F2	4	AA
81	13SJ1619	Rusty/8155-B1	F2	4	AA
82	13SJ1622	Rusty/8155-B1	F2	4	AA
83	13SJ1623	Rusty/8155-B1	F2	4	AA
84	13SJ1624	Rusty/8155-B1	F2	4	AA
85	13SJ1628	Rusty/8155-B1	F2	4	AA
86	13SJ1629	Rusty/8155-B1	F2	4	AA
87	13SJ1637	Rusty/8155-B1	F2	4	AA
88	13SJ1639	Rusty/8155-B1	F2	4	AA
89	13SJ1660	Rusty/8155-B1	F2	4	AA
90	13SJ1668	Rusty/8155-B1	F2	4	AA
91	13SJ1685	Rusty/8155-B1	F2	4	AA
92	13SJ1705	Rusty/8155-B1	F2	4	AA
93	13SJ1715	Rusty/8155-B1	F2	4	AA
94	13SJ1719	Rusty/8155-B1	F2	4	AA
95	13SJ1723	Rusty/8155-B1	F2	4	AA
96	13SJ1724	Rusty/8155-B1	F2	4	AA
97	13SJ1739	Rusty/8155-B1	F2	4	AA
98	13SJ1753	Rusty/8155-B1	F2	4	AA
99	13SJ1759	Rusty/8155-B1	F2	4	AA
100	13SJ1769	Rusty/8155-B1	F2	4	AA
101	13SJ1786	Rusty/8155-B1	F2	4	AA
102	13SJ1788	Rusty/8155-B1	F2	4	AA
103	13SJ1808	Rusty/8155-B1	F2	4	AA
104	13SJ1815	Rusty/8155-B1	F2	4	AA
105	13SJ1819	Rusty/8155-B1	F2	4	AA
106	13SJ1823	Rusty/8155-B1	F2	4	AA
107	13SJ1843	Rusty/8155-B1	F2	4	AA
108	13SJ1855	Rusty/8155-B1	F2	4	AA
109	13SJ1861	Rusty/8155-B1	F2	4	AA
110	13SJ1866	Rusty/8155-B1	F2	4	AA
111	13SJ1867	Rusty/8155-B1	F2	4	AA
112	13SJ1868	Rusty/8155-B1	F2	4	AA
113	13SJ1869	Rusty/8155-B1	F2	4	AA
114	13SJ1875	Rusty/8155-B1	F2	4	AA
115	13SJ1882	Rusty/8155-B1	F2	4	AA
116	13SJ1901	Rusty/8155-B1	F2	4	AA
117	13SJ1906	Rusty/8155-B1	F2	4	AA
118	13SJ1914	Rusty/8155-B1	F2	4	AA
119	13SJ1923	Rusty/8155-B1	F2	4	AA
120	13SJ1927	Rusty/8155-B1	F2	4	AA
121	13SJ1935	Rusty/8155-B1	F2	4	AA
122	13SJ1952	Rusty/8155-B1	F2	4	AA
123	13SJ1959	Rusty/8155-B1	F2	4	AA
124	13SJ1969	Rusty/8155-B1	F2	4	AA
125	13SJ1971	Rusty/8155-B1	F2	4	AA
126	13SJ1973	Rusty/8155-B1	F2	4	AA
127	13SJ1978	Rusty/8155-B1	F2	4	AA
128	13SJ1983	Rusty/8155-B1	F2	4	AA
129	13SJ1986	Rusty/8155-B1	F2	4	AA
130	13SJ1985	Rusty/8155-B1	F2	4	AA
131	13SJ1995	Rusty/8155-B1	F2	4	AA
132	13SJ2009	Rusty/8155-B1	F2	4	AA
133	13SJ2013	Rusty/8155-B1	F2	4	AA
134	13SJ2019	Rusty/8155-B1	F2	4	AA
135	13SJ2021	Rusty/8155-B1	F2	4	AA
136	13SJ2026	Rusty/8155-B1	F2	4	AA
137	13SJ2028	Rusty/8155-B1	F2	4	AA
138	13SJ2033	Rusty/8155-B1	F2	4	AA
139	13SJ2034	Rusty/8155-B1	F2	4	AA
140	13SJ1806	Rusty/8155-B1	F2	;	BB
141	13SJ1764	Rusty/8155-B1	F2	;	BB
142	13SJ1557	Rusty/8155-B1	F2	4	AA
143	13SJ1661	Rusty/8155-B1	F2	4	AA
144	13SJ1708	Rusty/8155-B1	F2	4	AA
145	13SJ1790	Rusty/8155-B1	F2	4	AA
146	13SJ1810	Rusty/8155-B1	F2	4	AA
147	13SJ1842	Rusty/8155-B1	F2	4	AA
148	13SJ1851	Rusty/8155-B1	F2	4	AA
149	13SJ1873	Rusty/8155-B1	F2	4	AA
150	13SJ1918	Rusty/8155-B1	F2	4	AA
151	13SJ1955	Rusty/8155-B1	F2	4	AA
152	13SJ2005	Rusty/8155-B1	F2	4	AA
