# Supplementary material for: Discovery of a Novel Stem Rust Resistance Allele in Durum Wheat that Exhibits Differential Reactions to Ug99 Isolates
Source: G3 (Bethesda). 2017 Aug 28;7(10):3481–90. doi: 10.1534/g3.117.300209 (PMC5633396; doi:10.1534/g3.117.300209)
Supplement: Supplementary file 12 [file 3481TableS9.xls]

## Sheet: Sheet1
Table S9. Seedling infection types observed on BC1F2 families of Rusty*2/8155-B1 in response to race TTKST of Puccinia graminis f. sp. tritici.
	Number of plants observed in each family that displayed particular infection types in response to race TTKST
Family	0;	;	;1	;13-	23-	3	4	Sr8155B1 Genotype
1							19	b
2							17	b
3							18	b
4							19	b
5	2	3	1				11	h
6							19	b
7							11	b
8	1	1	1				11	h
9							15	b
10							17	b
11		2	2	1	1	1	12	h
12							19	b
13	2	3			1		12	h
14							19	b
15							10	b
16							10	b
17				1			9	h
18	3	2					14	h
19							18	b
20		2	1	2		1	14	h
21							16	b
22							17	b
23							19	b
24							19	b
25							12	b
26	1	1	1		1	5	12	h
27							16	b
28							16	b
29							16	b
30							17	b
31							12	b
32						1	8	b
33							16	b
34			1	3			12	h
35						3	12	b
36							15	b
37		3	2				12	h
38							20	b
39			4	2			11	h
40							18	b
41	3					6	10	h
42			4				13	h
43							19	b
44							16	b
45	4					3	12	h
46							15	b
47							19	b
48	4						12	h
49							22	b
50		3	1				12	h
51	4			1			15	h
52		2		2	3		11	h
53							18	b
54		1	2	1		2	14	h
55	1	1	2		2		14	h
56							17	b
57		3					13	h
58	2	2	1				15	h
59							18	b
60							18	b
61							18	b
62	1	2	2				12	h
63		1	2				16	h
64							19	b
65							19	b
66							18	b
67							20	b
68							18	b
69		1	1			6	8	h
70							19	b
71			5				13	h
72							19	b
73							19	b
74							14	b
75							20	b
76			4				14	h
77							19	b
78							17	b
79							18	b
80							19	b
81							14	b
82							19	b
83							14	b
84	1	3	4			3	11	h
85		2	7				11	h
86							15	b
87	1	1			1		19	h
88				1	5	2	11	h
89				5			14	h
90					1		13	b
91			5	1			13	h
92							18	b
93							19	b
94							20	b
95	1	4					15	h
96	1	1	3		2		13	h
97							14	b
98							18	b
99	3	1					15	h
100							20	b
101		2	5				13	h
102	2	1			8		7	h
103		2	1		2		13	h
104							20	b
105		1	3	2			11	h
106		4					16	h
107							19	b
108	4	2	1		1		10	h
109							20	b
110	4				1		14	h
111					2		18	b
112							15	b
113							13	b
114							20	b
115							10	b
116							20	b
117							8	b
118							20	b
119							20	b
120	4	2	1				13	h
121							20	b
122							13	b
123							20	b
124							20	b
125					7		7	b
126					8		5	b
127							20	b
128							20	b
129							20	b
130							20	b
131					1		11	b
132							20	b
133							20	b
134							20	b
135							20	b
136			8		4		7	h
137							20	b
138	1	3	4		1		10	h
139							20	b
140	2	3	2		1		12	h
141							20	b
142					2		9	b
143							20	b
