# Supplementary material for: Discovery of a Novel Stem Rust Resistance Allele in Durum Wheat that Exhibits Differential Reactions to Ug99 Isolates
Source: G3 (Bethesda). 2017 Aug 28;7(10):3481–90. doi: 10.1534/g3.117.300209 (PMC5633396; doi:10.1534/g3.117.300209)
Supplement: Supplementary file 13 [file 3481TableS10.xls]

## Sheet: Sheet1
Table S10. Seedling infection types observed on Choteau/Mountrail RILs in response to races TTKSK and TTKST of Puccinia graminis f. sp. tritici.
	Choteau/Mountrail	14 dpi	14 dpi	1 = Mountrail allele	13 dpi	14 dpi	1 = present	1 = Mountrail allele
Number	Line	TTKSK rep 1	TTKSK rep 2	Sr13	TTKST rep 1	TTKST rep 2	TTKST Resistance	Sr8155B1
1	SXD1	22-	2-	1	11+2-	;1/2-	1	1
2	SXD2	22-	2-	1	11+	;1-	1	1
3	SXD4	2-	22-	1	11+	0;1	1	1
4	SXD5	22-	22-	1	32+	22+	1	0
5	SXD6	22-	22-	1	33+	2	1	0
6	SXD7	2-	22-	1	2+3	2	1	0
7	SXD8	2-	22-	1	32+/11+	2-/;1	-	-
8	SXD9	33+	3+	0	0;	-	0	0
9	SXD10	22-	22-	1	11+	;1-	1	1
10	SXD11	33+	3+	0	33+	13;	1	1
11	SXD12	2-	22-	1	2+3	2	1	0
12	SXD13	22-	22-	1	2+3	2	1	0
13	SXD16	33+	33+	0	0/31+	;1+	1	1
14	SXD17	22-	22-	1	11+	;1	1	1
15	SXD18	33+	33+	0	11+;	0;1	1	1
16	SXD19	33+	3+3	0	11+3-	;1/3	1	1
17	SXD20	22-	22-	1	2+3	22-	1	0
18	SXD21	22-	22-	1	11+/;/32+	;1	1	1
19	SXD22	22-	22-	1	2+3/1	2	1	0
20	SXD23	2-	2-2	1	22+	22-	1	0
21	SXD24	33+/2-	33+/22-	-	11+3-	;13-/2-	-	-
22	SXD25	22-	3+/22-	-	33+	33+/22+	-	0
23	SXD26	22-	22-	1	32+	22-	1	0
24	SXD27	22-	22-	1	2+3	2	1	0
25	SXD28	33+	33+	0	3	13-;	1	1
26	SXD30	33+	33+	0	33+	33+	0	0
27	SXD32	33+	33+	0	33+	3+	0	0
28	SXD33	2/33+	33+/22-	-	11+2-	;1	1	1
29	SXD34	-	2-	1	11/2	;	1	1
30	SXD35	33+	33+	0	33+	3+	0	0
31	SXD36	33+	33+	1	13-	11+;	1	1
32	SXD37	2/3+	33+/22-	-	11+/3	33+/2	-	-
33	SXD38	2	22+	1	33+/1+	2/;	-	-
34	SXD39	33+	3+	0	33+	3+	0	0
35	SXD40	22-	22-	1	1;	;1-	1	1
36	SXD41	22+	22-	1	1;1+	;	1	1
37	SXD42	33+	33+	0	33+	31+	1	1
38	SXD43	22-	2-2	1	;1	;1	1	1
39	SXD44	3+	33+	0	3+	3+	0	0
40	SXD45	2	22-	1	22+	2	1	0
41	SXD46	33+	3+	0	3	13-	1	1
42	SXD47	3+	33+	0	13-;	;13-	1	1
43	SXD48	22-	22-	1	22+	2	1	0
44	SXD49	2	22-	1	11+	;1	1	1
45	SXD50	33+	33+	0	13-/3	;13	1	1
46	SXD51	2-	2-	1	32+	22-	1	-
47	SXD52	33+	33+	0	31+/33+	-	1	1
48	SXD53	22-	22-	1	13-	;1-	1	1
49	SXD54	22-	22-	1	32+	2	1	0
50	SXD55	22-	2-	1	22-	22-	1	-
51	SXD57	2-	2-1	1	11+	0;/2/3	-	-
52	SXD58	22-	12-	1	01/1	0;/2	1	1
53	SXD59	33+	33+	0	3	;13-	1	1
54	SXD61	22-	22-	1	22+	22-	1	0
55	SXD62	3+	3+	0	;11+	;1	1	1
56	SXD63	-	22-	1	2+3	2	1	0
57	SXD64	2	22-	1	22+	2	1	0
58	SXD65	22-	22-	1	0;1	0;	1	1
59	SXD66	33+	3+	0	33+	13-	1	1
60	SXD67	33+/22-	33+/2-	-	11+;	;13-	1	1
61	SXD68	3+	3+	0	3+	33+	0	0
62	SXD69	33+	3+	0	3	0;1	1	1
63	SXD71	33+	33+	0	3	0;/;13	1	1
64	SXD72	3+	3+	0	3+	33+	0	0
65	SXD73	33+/22-	33+/22-	-	32+/11+	;1/2	-	-
66	SXD74	33+	33+	0	33-	;13-	1	1
67	SXD75	33+	3+	0	3+	33+	0	0
68	SXD77	33+	33+	0	33+	31+	1	1
69	SXD78	22-	22-	1	2+3	2	1	0
70	SXD79	33+	3+3	0	3+	3	-	-
71	SXD80	2-	2-	1	12-	;2	1	-
72	SXD81	3+	3+	0	3+	3+	0	0
73	SXD82	33+	33+	0	3+	3+	0	0
74	SXD83	3+	33+	0	33-	13;	1	1
75	SXD84	2	22-	1	11+;	;1	1	1
76	SXD85	22-	22-/33+	1	2	2-/;1	1	-
77	SXD86	33+	33+	0	33+	13-	1	1
78	SXD87	22-	22-	1	2+3	2/3	1	0
79	SXD88	22-	2-	1	2	2-	1	0
80	SXD89	2-	22-	1	11+	;1	1	1
81	SXD90	22-	2-2	1	2	22-	1	0
82	SXD91	3+	3+	0	3+	33+	0	0
83	SXD92	33+	33+	0	33+	31+	-	-
84	SXD94	2	22-	1	3	2	1	0
85	SXD95	3+	3+	0	11+;	13-;	1	1
86	SXD96	3+	33+	0	1+3-	;13-	1	1
87	SXD97	3+	3+	0	33-1+	;1+	1	1
88	SXD98	33+	33+	0	33-1+	;1	1	1
89	SXD99	22-	22-	1	23	2/3+	1	0
90	SXD100	22-	22-	1	22+	;1	1	1
91	SXD101	2	2	1	1;	-	1	-
92	SXD102	3+	33+	0	;13	;13-	1	1
93	SXD103	2-	2-	1	0;	;1-	1	1
94	SXD104	22-	2	1	1	12-	1	-
95	SXD105	3+/2	33+/2-	-	0/33-	2-/3	-	-
96	SXD106	22-	22-	1	32+	2	1	0
97	SXD108	22-	22-	1	2+3	2	1	0
98	SXD109	22-	22-	1	1;	;1-	1	1
99	SXD110	22-	2-	1	;1	;1-	1	1
100	SXD111	22-	2-2	1	11+	;1-	1	1
101	SXD112	22-	2-2	1	1;	0;	1	1
102	SXD113	22-	2-	1	22+	22-	1	0
103	SXD114	2-2	22-	1	;1	;1	1	1
104	SXD115	3+	3+	0	3+	33+	0	0
105	SXD116	33+	3+3	0	3-1+	;13-	1	1
106	SXD117	3+	3+3	0	33+	33-1	-	-
107	SXD118	22-	22-	1	2	22-	1	0
108	SXD119	33+	3+3	0	3+	3+	0	0
109	SXD120	3+	3+	0	3+	3+	0	0
110	SXD121	22-	22-	1	22+	22-	1	0
111	SXD122	22-	2-2	1	;1	;1-	1	1
112	SXD123	2	2-2	1	;1/22+	2/;1-	1	-
113	SXD124	3+	3+	0	3+	3+	0	0
114	SXD126	2-2	2-	1	;1	;1-	1	1
115	SXD127	2-1	2-1	1	;1/3	;1-/22-	1	1
116	SXD128	2-2	2-2	1	22+	2-	1	0
117	SXD129	3+	3+	0	33+	3	0	0
118	SXD130	3+	3+	0	3+	33+	0	0
119	SXD131	22-	12-	1	1;	;1/3+	1	1
120	SXD132	3+	2-/3+	-	3+	3+	0	0
121	SXD133	2	2-	1	;1	;1-	1	1
122	SXD134	3+	3+	0	3+	33+	0	0
123	SXD135	;12-	22-	1	;	0;1-	1	1
124	SXD136	22-	22-	1	3	22-	-	0
125	SXD137	;12-	;12-	1	;1	0;	1	1
126	SXD138	2-	22-	1	2	22-	1	0
127	SXD139	;12-	2-	1	;	0;1-	1	1
128	SXD140	33+	33+	0	3+	33+	0	0
129	SXD141	33+	33+	0	33+	33+	0	0
130	SXD142	33+	3+	0	;	0;1-	1	1
131	SXD143	2-	2-	1	;	0;	1	1
132	SXD144	33+	33+	0	3+	3+	0	0
133	SXD145	2-	2-	1	22-	0;/22-	1	-
134	SXD146	3/22-	33+	0	22+	33+	-	0
135	SXD148	22-	2-	1	;	0;	1	1
136	SXD149	2-	2-	1	22+	22-	1	0
137	SXD150	33+	33+	0	;	0;	1	1
138	SXD151	33+	33+	0	3	33+	0	0
139	SXD152	;12-	12-	1	;	0;	1	1
140	SXD153	33+	3+	0	;1	0;	1	1
141	SXD154	33+	33+	0	;1	;1	1	1
142	SXD155	33+	33+	0	;	0;	1	1
143	SXD156	12-	2-	1	;1	0;	1	1
144	SXD157	33+	33+/2-	0	3+	33+	0	0
145	SXD158	;12-/3	2-/33+	1	2	0;/;13/3+	-	-
146	SXD159	33+	33+	0	3+	3+	0	0
147	SXD160	2-	22-	1	2	2	1	0
148	SXD161	2-	2-/33+	1	3	22+	-	0
149	SXD162	33+	3+	0	33+	33+	0	0
150	SXD163	2-/33+	3+/2-	-	33+	3+/2-	0	0
151	SXD164	2-/33+	2-/33+	1	;	;1-	1	1
152	SXD165	33+	33+	0	;1/3	0;	1	1
153	SXD166	3	3	0	;1	;1	1	1
154	SXD167	2-1	12-	1	;	0;	1	1
155	SXD168	2-	2-	1	2	22-	1	0
156	SXD169	3	3	0	0;	0;1-	1	1
157	SXD170	2-	2-	1	22+	2	1	0
158	SXD171	2-	2-1	1	2-	2-	1	0
159	SXD172	2-	2-	1	0;	0;	1	1
160	SXD173	33+	33+	0	;1	;1-	1	1
161	SXD174	22-	2-2	1	;	0;	1	1
162	SXD175	2-	2-1	1	0;	0;	1	1
163	SXD176	3+	33+	0	3+	3+	0	0
164	SXD177	22-	2-	1	2	2-	1	0
165	SXD178	22-	2-2	1	23-	22-	1	0
166	SXD179	22-	22-	1	2	22-	1	0
167	SXD180	2-	2-	1	2	2	1	0
168	SXD181	33+	33+	0	0;	0;	1	1
169	SXD182	3+	3+	0	;	0;	1	1
170	SXD183	33+	33+	0	;	0;	1	1
171	SXD184	2	22-	1	;	;1-	1	1
172	SXD185	3	33+	0	22+	3+	-	0
173	SXD186	22-	2-2	1	2+3	2	1	0
174	SXD187	2-	22-	1	2	22-	1	0
175	SXD188	3+	33+	0	;	0;	1	1
176	SXD189	33+	33+	0	3+	33+	0	0
177	SXD190	22-	2-	1	22+	2	1	0
178	SXD191	33+	33+	0	3+	33+	0	0
179	SXD192	3	3	0	1;	0;1	1	1
180	SXD193	2-	22-	1	;	0;	1	1
181	SXD194	33+	33+	0	33+	33+	0	0
182	SXD195	33+	33+	0	33+	3+	0	0
183	SXD196	33+	3+3	0	;1-	0;1	1	1
184	SXD197	33+	33+	0	;1-	0;1-	1	1
185	SXD198	2-	2-2	1	;	0;	1	1
186	SXD199	33+	33+/22-	0	;	0;	1	1
187	SXD200	2-	22-	1	;1-	0;	1	1
188	SXD201	3	33+	0	;1-	;1-	1	1
189	SXD202	2-	2-;	1	;1	;1	1	1
190	SXD203	33	33+/22-	0	33+	33+	0	0
191	SXD204	33+	3+3	0	;1	;1	1	1
192	SXD205	22-	;2-	1	;1	0;	1	1
193	SXD206	33+	33+	0	3+	3+	0	0
194	SXD207	2-	2-;	1	2	22-	1	0
195	SXD208	33+	-	0	;/3	;	1	1
196	SXD209	2-	2-	1	;	0;	1	1
197	SXD210	;12-	;2-	1	0;	0;	1	1
198	SXD211	33+	-	0	1;	0;1-	1	1
199	SXD212	3	33+	0	3+	3+	0	0
200	SXD213	3	33+	0	3+	33+	0	0
201	SXD214	33+	33+	0	3+	33+	0	0
202	SXD215	3+	33+	0	11+;	;1	1	1
203	SXD216	33+	33+	0	;/32+	0;1	1	1
204	SXD217	2-	2-;	1	;1-	0;	1	1
205	SXD218	3	33+	0	3+	33+	0	0
206	SXD219	;12-	;2-	1	;1-	0;	1	1
207	SXD220	3	33+	0	3	33+/;3	0	0
208	SXD221	33+	3	0	1;	0;	1	1
209	SXD222	2-;	2-	1	0;	0;/2	1	1
210	SXD223	2-;	2-;	1	2	22-	1	0
211	SXD224	33+	3	0	3	3+	0	0
212	SXD225	2-	2-	1	0;	0;	1	1
213	SXD226	33+/2-	22-	-	0;1	0;	1	1
214	SXD227	2-	22-	1	0;/2	33+/22+	-	-
215	SXD228	2-	2-	1	2	22-	1	0
216	SXD229	2-;	2-	1	;	;1	1	1
217	SXD230	33+	33+	0	;1	;1	1	1
218	SXD231	3+	3+	0	3+	3+	0	0
219	SXD232	2-	2-	1	;	0;	1	1
220	Choteau	3+	3+	0	3+	3+	0	0
221	Mountrail	2-	2-	1	;	0;	1	1
